# Supplementary material for: Genetically-defined novel oral squamous cell carcinoma cell lines for the development of molecular therapies
Source: Oncotarget. 2016 Apr 1;7(19):27802–18. doi: 10.18632/oncotarget.8533 (PMC5053689; doi:10.18632/oncotarget.8533)
Supplement: Supplementary file 3 [file oncotarget-07-27802-s003.xls]

## Sheet: Supplementary Table 4
Supplementary Table S4: List of non-synonymous single nucleotide variants and indels in 16 ORL cell lines
Detection Method	Hugo Symbol	Entrez Gene Id	NCBI Build	Chromosome	Start position	End position	Variant Classification	Variant Type	Reference Allele	Tumor Seq Allele1	Sample name
RNA-seq	NOC2L	26155	37	1	883549	883549	Missense_Mutation	SNP	T	C	ORL-136
RNA-seq	KLHL17	339451	37	1	898153	898153	Missense_Mutation	SNP	C	A	ORL-215
RNA-seq	KLHL17	339451	37	1	900495	900495	Missense_Mutation	SNP	G	T	ORL-188
RNA-seq	PLEKHN1	84069	37	1	906291	906291	Missense_Mutation	SNP	C	T	ORL-150
RNA-seq	PLEKHN1	84069	37	1	906291	906291	Missense_Mutation	SNP	C	T	ORL-156
RNA-seq	PLEKHN1	84069	37	1	909006	909006	Missense_Mutation	SNP	C	T	ORL-195
RNA-seq	PLEKHN1	84069	37	1	909340	909340	Missense_Mutation	SNP	C	G	ORL-166
RNA-seq	AGRN	375790	37	1	981400	981400	Missense_Mutation	SNP	G	A	ORL-150
RNA-seq	AGRN	375790	37	1	981400	981400	Missense_Mutation	SNP	G	A	ORL-156
RNA-seq	AGRN	375790	37	1	981858	981858	Missense_Mutation	SNP	C	T	ORL-136
RNA-seq	AGRN	375790	37	1	983500	983500	Missense_Mutation	SNP	G	A	ORL-214
RNA-seq	C1orf159	54991	37	1	1022965	1022965	Missense_Mutation	SNP	C	T	ORL-136
RNA-seq	GLTPD1	80772	37	1	1262635	1262635	Missense_Mutation	SNP	T	A	ORL-214
RNA-seq	MXRA8	54587	37	1	1289594	1289594	Missense_Mutation	SNP	T	C	ORL-136
RNA-seq	MXRA8	54587	37	1	1289594	1289594	Missense_Mutation	SNP	T	C	ORL-214
RNA-seq	MRPL20	55052	37	1	1337525	1337525	Missense_Mutation	SNP	C	T	ORL-204
RNA-seq	ATAD3B	83858	37	1	1431054	1431054	Missense_Mutation	SNP	C	T	ORL-115
RNA-seq	ATAD3B	83858	37	1	1431060	1431060	Missense_Mutation	SNP	T	C	ORL-247
RNA-seq	MIB2	142678	37	1	1558850	1558850	Missense_Mutation	SNP	G	C	ORL-196
RNA-seq	CDK11A	728642	37	1	1635378	1635378	Missense_Mutation	SNP	T	C	ORL-188
RNA-seq	PEX10	5192	37	1	2340056	2340056	Missense_Mutation	SNP	C	T	ORL-214
RNA-seq	ARHGEF16	27237	37	1	3386067	3386067	Missense_Mutation	SNP	T	G	ORL-115
RNA-seq	ARHGEF16	27237	37	1	3386067	3386067	Missense_Mutation	SNP	T	G	ORL-136
RNA-seq	ARHGEF16	27237	37	1	3386067	3386067	Missense_Mutation	SNP	T	G	ORL-214
RNA-seq	ARHGEF16	27237	37	1	3391324	3391324	Missense_Mutation	SNP	G	A	ORL-204
RNA-seq	ARHGEF16	27237	37	1	3392603	3392603	Nonsense_Mutation	SNP	C	T	ORL-188
RNA-seq	ARHGEF16	27237	37	1	3396390	3396390	Missense_Mutation	SNP	G	A	ORL-196
RNA-seq	MEGF6	1953	37	1	3421847	3421847	Missense_Mutation	SNP	C	T	ORL-115
RNA-seq	WDR8	49856	37	1	3547556	3547556	Missense_Mutation	SNP	G	C	ORL-204
RNA-seq	C1orf174	339448	37	1	3806625	3806625	Missense_Mutation	SNP	C	A	ORL-196
RNA-seq	NPHP4	261734	37	1	5934617	5934617	Missense_Mutation	SNP	G	A	ORL-196
RNA-seq	NPHP4	261734	37	1	5935096	5935096	Missense_Mutation	SNP	C	A	ORL-48
RNA-seq	NPHP4	261734	37	1	5964799	5964799	Missense_Mutation	SNP	C	A	ORL-214
RNA-seq	NPHP4	261734	37	1	5987742	5987742	Missense_Mutation	SNP	G	A	ORL-166
RNA-seq	NPHP4	261734	37	1	6008230	6008230	Missense_Mutation	SNP	C	G	ORL-196
RNA-seq	RNF207	388591	37	1	6278362	6278362	Missense_Mutation	SNP	G	A	ORL-188
RNA-seq	ICMT	23463	37	1	6293674	6293674	Missense_Mutation	SNP	T	A	ORL-188
RNA-seq	GPR153	387509	37	1	6311446	6311446	Missense_Mutation	SNP	G	A	ORL-136
RNA-seq	GPR153	387509	37	1	6313887	6313887	Missense_Mutation	SNP	C	T	ORL-174
RNA-seq	GPR153	387509	37	1	6313963	6313963	Missense_Mutation	SNP	C	T	ORL-174
RNA-seq	GPR153	387509	37	1	6314667	6314667	Missense_Mutation	SNP	G	A	ORL-166
RNA-seq	GPR153	387509	37	1	6314950	6314950	Missense_Mutation	SNP	G	A	ORL-174
RNA-seq	PLEKHG5	57449	37	1	6528084	6528084	Missense_Mutation	SNP	C	T	ORL-153
RNA-seq	PLEKHG5	57449	37	1	6528465	6528465	Missense_Mutation	SNP	G	A	ORL-188
RNA-seq	RERE	473	37	1	8418448	8418448	Missense_Mutation	SNP	C	A	ORL-150
RNA-seq	CLSTN1	22883	37	1	9801241	9801241	Missense_Mutation	SNP	G	T	ORL-174
RNA-seq	KIF1B	23095	37	1	10381802	10381802	Missense_Mutation	SNP	T	C	ORL-214
RNA-seq	KIF1B	23095	37	1	10428592	10428592	Missense_Mutation	SNP	G	A	ORL-188
RNA-seq	DFFA	1676	37	1	10521615	10521615	Missense_Mutation	SNP	A	T	ORL-204
RNA-seq	MASP2	10747	37	1	11086979	11086979	Missense_Mutation	SNP	T	C	ORL-215
RNA-seq	EXOSC10	5394	37	1	11159873	11159873	Missense_Mutation	SNP	T	C	ORL-188
RNA-seq	FBXO6	26270	37	1	11733350	11733350	Missense_Mutation	SNP	G	A	ORL-153
RNA-seq	MTHFR	4524	37	1	11851284	11851284	Missense_Mutation	SNP	C	T	ORL-174
RNA-seq	MTHFR	4524	37	1	11854561	11854561	Nonsense_Mutation	SNP	T	A	ORL-174
RNA-seq	KIAA2013	90231	37	1	11985906	11985906	Missense_Mutation	SNP	G	A	ORL-115
RNA-seq	PLOD1	5351	37	1	12008065	12008065	Missense_Mutation	SNP	G	A	ORL-188
RNA-seq	PLOD1	5351	37	1	12012722	12012722	Missense_Mutation	SNP	A	T	ORL-115
RNA-seq	PLOD1	5351	37	1	12012722	12012722	Missense_Mutation	SNP	A	T	ORL-150
RNA-seq	PLOD1	5351	37	1	12012722	12012722	Missense_Mutation	SNP	A	T	ORL-156
RNA-seq	PLOD1	5351	37	1	12014942	12014942	Missense_Mutation	SNP	G	T	ORL-136
RNA-seq	PLOD1	5351	37	1	12018648	12018648	Missense_Mutation	SNP	C	G	ORL-174
RNA-seq	PLOD1	5351	37	1	12024246	12024246	Missense_Mutation	SNP	C	T	ORL-136
RNA-seq	VPS13D	55187	37	1	12336157	12336157	Missense_Mutation	SNP	G	A	ORL-153
RNA-seq	VPS13D	55187	37	1	12393390	12393390	Missense_Mutation	SNP	C	T	ORL-136
RNA-seq	VPS13D	55187	37	1	12416088	12416088	Missense_Mutation	SNP	G	A	ORL-48
RNA-seq	PRDM2	7799	37	1	14059305	14059306	Frame_Shift_Ins	INS	-	A	ORL-188
RNA-seq	PRDM2	7799	37	1	14059305	14059306	Frame_Shift_Ins	INS	-	A	ORL-195
RNA-seq	PRDM2	7799	37	1	14059305	14059306	Frame_Shift_Ins	INS	-	A	ORL-207
RNA-seq	PRDM2	7799	37	1	14106683	14106683	Missense_Mutation	SNP	C	T	ORL-166
RNA-seq	PRDM2	7799	37	1	14107165	14107165	Missense_Mutation	SNP	G	A	ORL-166
RNA-seq	TMEM51	55092	37	1	15541672	15541672	Missense_Mutation	SNP	T	C	ORL-215
RNA-seq	CASP9	842	37	1	15819458	15819459	Frame_Shift_Ins	INS	-	T	ORL-215
RNA-seq	DNAJC16	23341	37	1	15855713	15855713	Missense_Mutation	SNP	G	T	ORL-204
RNA-seq	DDI2	84301	37	1	15956907	15956907	Missense_Mutation	SNP	A	G	ORL-207
RNA-seq	RSC1A1	6248	37	1	15986406	15986406	Missense_Mutation	SNP	C	T	ORL-215
RNA-seq	RSC1A1	6248	37	1	15988086	15988086	Missense_Mutation	SNP	A	G	ORL-195
RNA-seq	PLEKHM2	23207	37	1	16042801	16042801	Missense_Mutation	SNP	C	T	ORL-153
RNA-seq	SPEN	23013	37	1	16254834	16254834	Missense_Mutation	SNP	G	A	ORL-166
RNA-seq	SPEN	23013	37	1	16258281	16258281	Missense_Mutation	SNP	G	A	ORL-247
RNA-seq	SPEN	23013	37	1	16259444	16259444	Missense_Mutation	SNP	C	G	ORL-196
RNA-seq	SPEN	23013	37	1	16259444	16259444	Missense_Mutation	SNP	C	G	ORL-204
RNA-seq	SPEN	23013	37	1	16261790	16261790	Missense_Mutation	SNP	G	A	ORL-196
RNA-seq	SPEN	23013	37	1	16261790	16261790	Missense_Mutation	SNP	G	A	ORL-204
RNA-seq	EPHA2	1969	37	1	16464680	16464681	Splice_Site	INS	-	GT	ORL-48
RNA-seq	EPHA2	1969	37	1	16464680	16464681	Splice_Site	INS	-	GT	ORL-150
RNA-seq	EPHA2	1969	37	1	16464680	16464681	Splice_Site	INS	-	GT	ORL-156
RNA-seq	EPHA2	1969	37	1	16464680	16464681	Splice_Site	INS	-	GT	ORL-188
RNA-seq	EPHA2	1969	37	1	16464680	16464681	Splice_Site	INS	-	GT	ORL-195
RNA-seq	EPHA2	1969	37	1	16464680	16464681	Splice_Site	INS	-	GT	ORL-196
RNA-seq	EPHA2	1969	37	1	16464680	16464681	Splice_Site	INS	-	GT	ORL-204
RNA-seq	EPHA2	1969	37	1	16464680	16464681	Splice_Site	INS	-	GT	ORL-215
RNA-seq	EPHA2	1969	37	1	16464680	16464681	Splice_Site	INS	-	GT	ORL-247
RNA-seq	FBXO42	54455	37	1	16577621	16577621	Missense_Mutation	SNP	C	T	ORL-150
RNA-seq	FBXO42	54455	37	1	16577621	16577621	Missense_Mutation	SNP	C	T	ORL-156
RNA-seq	NBPF1	55672	37	1	16935002	16935002	Splice_Site	SNP	C	T	ORL-136
RNA-seq	NBPF1	55672	37	1	16935002	16935002	Splice_Site	SNP	C	T	ORL-214
RNA-seq	CROCC	9696	37	1	17275337	17275337	Missense_Mutation	SNP	C	T	ORL-48
RNA-seq	CROCC	9696	37	1	17287612	17287612	Missense_Mutation	SNP	C	G	ORL-153
RNA-seq	ATP13A2	23400	37	1	17322642	17322642	Missense_Mutation	SNP	A	C	ORL-150
RNA-seq	ATP13A2	23400	37	1	17331257	17331257	Missense_Mutation	SNP	G	A	ORL-247
RNA-seq	ARHGEF10L	55160	37	1	17975154	17975154	Missense_Mutation	SNP	G	A	ORL-247
RNA-seq	UBR4	23352	37	1	19415254	19415254	Missense_Mutation	SNP	G	A	ORL-204
RNA-seq	UBR4	23352	37	1	19432315	19432315	Missense_Mutation	SNP	G	C	ORL-136
RNA-seq	UBR4	23352	37	1	19454783	19454783	Missense_Mutation	SNP	A	T	ORL-115
RNA-seq	UBR4	23352	37	1	19470582	19470582	Missense_Mutation	SNP	G	C	ORL-195
RNA-seq	UBR4	23352	37	1	19499468	19499468	Missense_Mutation	SNP	C	A	ORL-153
RNA-seq	UBR4	23352	37	1	19518713	19518713	Missense_Mutation	SNP	C	A	ORL-150
RNA-seq	UBR4	23352	37	1	19518713	19518713	Missense_Mutation	SNP	C	A	ORL-156
RNA-seq	AKR7A2	8574	37	1	19638370	19638370	Missense_Mutation	SNP	C	G	ORL-207
RNA-seq	EIF4G3	8672	37	1	21143916	21143916	Missense_Mutation	SNP	G	A	ORL-215
RNA-seq	EIF4G3	8672	37	1	21226433	21226433	Missense_Mutation	SNP	T	C	ORL-188
RNA-seq	NBPF3	84224	37	1	21771670	21771670	Missense_Mutation	SNP	T	G	ORL-188
RNA-seq	HSPG2	3339	37	1	22155521	22155521	Missense_Mutation	SNP	C	T	ORL-156
RNA-seq	HSPG2	3339	37	1	22179533	22179533	Missense_Mutation	SNP	T	G	ORL-204
RNA-seq	HSPG2	3339	37	1	22207879	22207879	Missense_Mutation	SNP	C	A	ORL-166
RNA-seq	HSPG2	3339	37	1	22214481	22214481	Missense_Mutation	SNP	C	T	ORL-153
RNA-seq	ZNF436	80818	37	1	23689057	23689057	Missense_Mutation	SNP	G	A	ORL-166
RNA-seq	ZNF436	80818	37	1	23689546	23689546	Missense_Mutation	SNP	G	A	ORL-195
RNA-seq	HMGCL	3155	37	1	24140749	24140749	Missense_Mutation	SNP	A	G	ORL-195
RNA-seq	IL22RA1	58985	37	1	24447909	24447909	Missense_Mutation	SNP	C	T	ORL-196
RNA-seq	IL22RA1	58985	37	1	24449866	24449866	Missense_Mutation	SNP	C	T	ORL-247
RNA-seq	IL22RA1	58985	37	1	24454733	24454733	Missense_Mutation	SNP	C	T	ORL-174
RNA-seq	GRHL3	57822	37	1	24657974	24657974	Missense_Mutation	SNP	A	G	ORL-174
RNA-seq	SRRM1	10250	37	1	24981611	24981611	Missense_Mutation	SNP	T	A	ORL-207
RNA-seq	C1orf63	57035	37	1	25573207	25573207	Missense_Mutation	SNP	C	T	ORL-214
RNA-seq	TMEM57	55219	37	1	25780784	25780784	Nonsense_Mutation	SNP	G	A	ORL-196
RNA-seq	LDLRAP1	26119	37	1	25889191	25889191	Nonsense_Mutation	SNP	G	A	ORL-247
RNA-seq	CCDC21	64793	37	1	26603066	26603066	Missense_Mutation	SNP	C	T	ORL-195
RNA-seq	ARID1A	8289	37	1	27087549	27087549	Missense_Mutation	SNP	A	C	ORL-247
RNA-seq	ZDHHC18	84243	37	1	27175122	27175122	Missense_Mutation	SNP	C	T	ORL-207
RNA-seq	GPN2	54707	37	1	27216185	27216185	Missense_Mutation	SNP	C	T	ORL-115
RNA-seq	WDTC1	23038	37	1	27621108	27621108	Missense_Mutation	SNP	G	T	ORL-136
RNA-seq	AHDC1	27245	37	1	27875853	27875853	Missense_Mutation	SNP	C	T	ORL-247
RNA-seq	DNAJC8	22826	37	1	28559492	28559492	Missense_Mutation	SNP	C	G	ORL-204
RNA-seq	GMEB1	10691	37	1	29040972	29040972	Missense_Mutation	SNP	G	C	ORL-136
RNA-seq	EPB41	2035	37	1	29314364	29314364	Missense_Mutation	SNP	C	T	ORL-214
RNA-seq	COL16A1	1307	37	1	32149601	32149601	Missense_Mutation	SNP	G	C	ORL-215
RNA-seq	IQCC	55721	37	1	32672171	32672171	Missense_Mutation	SNP	T	C	ORL-204
RNA-seq	BSDC1	55108	37	1	32842112	32842112	Missense_Mutation	SNP	T	C	ORL-136
RNA-seq	SYNC	81493	37	1	33149889	33149889	Missense_Mutation	SNP	A	G	ORL-115
RNA-seq	KIAA1522	57648	37	1	33207751	33207751	Missense_Mutation	SNP	G	T	ORL-204
RNA-seq	KIAA1522	57648	37	1	33235378	33235378	Missense_Mutation	SNP	A	G	ORL-136
RNA-seq	ZSCAN20	7579	37	1	33960175	33960176	Frame_Shift_Ins	INS	-	A	ORL-215
RNA-seq	GJB5	2709	37	1	35223097	35223097	Missense_Mutation	SNP	C	T	ORL-214
RNA-seq	ZMYM6	9204	37	1	35480711	35480711	Missense_Mutation	SNP	G	A	ORL-166
RNA-seq	ZMYM1	79830	37	1	35579256	35579256	Missense_Mutation	SNP	G	A	ORL-195
RNA-seq	ZMYM4	9202	37	1	35853140	35853140	Missense_Mutation	SNP	A	G	ORL-188
RNA-seq	ZMYM4	9202	37	1	35885120	35885120	Missense_Mutation	SNP	C	T	ORL-207
RNA-seq	KIAA0319L	79932	37	1	35913924	35913924	Missense_Mutation	SNP	T	C	ORL-207
RNA-seq	KIAA0319L	79932	37	1	36020077	36020077	Missense_Mutation	SNP	C	T	ORL-48
RNA-seq	CLSPN	63967	37	1	36202191	36202191	Missense_Mutation	SNP	G	C	ORL-153
RNA-seq	CLSPN	63967	37	1	36202980	36202980	Missense_Mutation	SNP	C	G	ORL-214
RNA-seq	CLSPN	63967	37	1	36226483	36226483	Missense_Mutation	SNP	T	C	ORL-196
RNA-seq	MAP7D1	55700	37	1	36638980	36638980	Missense_Mutation	SNP	G	C	ORL-174
RNA-seq	THRAP3	9967	37	1	36752198	36752198	Missense_Mutation	SNP	G	A	ORL-207
RNA-seq	STK40	83931	37	1	36809863	36809863	Missense_Mutation	SNP	G	A	ORL-247
RNA-seq	INPP5B	3633	37	1	38330006	38330007	Frame_Shift_Ins	INS	-	T	ORL-48
RNA-seq	INPP5B	3633	37	1	38330006	38330007	Frame_Shift_Ins	INS	-	T	ORL-150
RNA-seq	INPP5B	3633	37	1	38330006	38330007	Frame_Shift_Ins	INS	-	T	ORL-174
RNA-seq	INPP5B	3633	37	1	38330006	38330007	Frame_Shift_Ins	INS	-	T	ORL-207
RNA-seq	INPP5B	3633	37	1	38351482	38351482	Missense_Mutation	SNP	C	A	ORL-48
RNA-seq	SF3A3	10946	37	1	38435338	38435338	Missense_Mutation	SNP	C	G	ORL-214
RNA-seq	MACF1	23499	37	1	39749781	39749781	Missense_Mutation	SNP	C	T	ORL-153
RNA-seq	MACF1	23499	37	1	39753194	39753194	Missense_Mutation	SNP	G	A	ORL-215
RNA-seq	MACF1	23499	37	1	39853645	39853645	Missense_Mutation	SNP	G	T	ORL-215
RNA-seq	KIAA0754	643314	37	1	39879601	39879601	Missense_Mutation	SNP	G	A	ORL-195
RNA-seq	MACF1	23499	37	1	39910433	39910433	Missense_Mutation	SNP	T	A	ORL-207
RNA-seq	MACF1	23499	37	1	39913526	39913526	Missense_Mutation	SNP	G	A	ORL-136
RNA-seq	PABPC4	8761	37	1	40041440	40041440	Missense_Mutation	SNP	G	T	ORL-166
RNA-seq	ZNF684	127396	37	1	41012381	41012382	Frame_Shift_Ins	INS	-	A	ORL-195
RNA-seq	ZNF684	127396	37	1	41012381	41012382	Frame_Shift_Ins	INS	-	A	ORL-215
RNA-seq	FOXJ3	22887	37	1	42657379	42657379	Missense_Mutation	SNP	T	C	ORL-207
RNA-seq	ZNF691	51058	37	1	43316790	43316791	Frame_Shift_Ins	INS	-	A	ORL-156
RNA-seq	ZNF691	51058	37	1	43316790	43316791	Frame_Shift_Ins	INS	-	A	ORL-207
RNA-seq	EBNA1BP2	10969	37	1	43630460	43630460	Missense_Mutation	SNP	G	A	ORL-214
RNA-seq	KIAA0467	23334	37	1	43896737	43896737	Missense_Mutation	SNP	C	T	ORL-247
RNA-seq	KIAA0467	23334	37	1	43907383	43907383	Missense_Mutation	SNP	G	A	ORL-150
RNA-seq	KIAA0467	23334	37	1	43907383	43907383	Missense_Mutation	SNP	G	A	ORL-156
RNA-seq	KIAA0467	23334	37	1	43908593	43908593	Missense_Mutation	SNP	G	A	ORL-215
RNA-seq	PTPRF	5792	37	1	44085093	44085093	Missense_Mutation	SNP	A	G	ORL-196
RNA-seq	ST3GAL3	6487	37	1	44395825	44395825	Nonsense_Mutation	SNP	C	T	ORL-196
RNA-seq	DPH2	1802	37	1	44436666	44436666	Missense_Mutation	SNP	C	A	ORL-166
RNA-seq	KIF2C	11004	37	1	45213117	45213117	Missense_Mutation	SNP	C	T	ORL-247
RNA-seq	RPS8	6202	37	1	45243787	45243787	Missense_Mutation	SNP	A	G	ORL-207
RNA-seq	TESK2	10420	37	1	45810979	45810980	Frame_Shift_Ins	INS	-	A	ORL-48
RNA-seq	AKR1A1	10327	37	1	46034816	46034816	Missense_Mutation	SNP	T	C	ORL-214
RNA-seq	NASP	4678	37	1	46073586	46073586	Missense_Mutation	SNP	G	A	ORL-150
RNA-seq	NASP	4678	37	1	46073586	46073586	Missense_Mutation	SNP	G	A	ORL-156
RNA-seq	NASP	4678	37	1	46080988	46080988	Missense_Mutation	SNP	G	A	ORL-195
RNA-seq	TMEM69	51249	37	1	46159014	46159014	Missense_Mutation	SNP	A	T	ORL-207
RNA-seq	MAST2	23139	37	1	46494558	46494559	Frame_Shift_Ins	INS	-	T	ORL-48
RNA-seq	MAST2	23139	37	1	46494558	46494559	Frame_Shift_Ins	INS	-	T	ORL-204
RNA-seq	MAST2	23139	37	1	46496298	46496298	Missense_Mutation	SNP	G	A	ORL-247
RNA-seq	MAST2	23139	37	1	46500863	46500863	Missense_Mutation	SNP	A	T	ORL-136
RNA-seq	POMGNT1	55624	37	1	46662747	46662747	Missense_Mutation	SNP	C	T	ORL-115
RNA-seq	RAD54L	8438	37	1	46739050	46739050	Missense_Mutation	SNP	T	C	ORL-247
RNA-seq	NSUN4	387338	37	1	46826446	46826446	Missense_Mutation	SNP	G	A	ORL-136
RNA-seq	STIL	6491	37	1	47761449	47761449	Missense_Mutation	SNP	G	A	ORL-215
RNA-seq	EPS15	2060	37	1	51826965	51826965	Missense_Mutation	SNP	G	T	ORL-215
RNA-seq	LRP8	7804	37	1	53793575	53793575	Missense_Mutation	SNP	G	A	ORL-195
RNA-seq	TMEM48	55706	37	1	54272112	54272112	Missense_Mutation	SNP	G	A	ORL-136
RNA-seq	TMEM48	55706	37	1	54293778	54293778	Missense_Mutation	SNP	G	A	ORL-174
RNA-seq	HSPB11	51668	37	1	54389579	54389579	Missense_Mutation	SNP	C	T	ORL-188
RNA-seq	LRRC42	115353	37	1	54417755	54417755	Missense_Mutation	SNP	A	G	ORL-204
RNA-seq	C1orf83	127428	37	1	54561989	54561989	Missense_Mutation	SNP	G	A	ORL-150
RNA-seq	C1orf83	127428	37	1	54561989	54561989	Missense_Mutation	SNP	G	A	ORL-156
RNA-seq	FAM151A	338094	37	1	55075333	55075333	Missense_Mutation	SNP	C	T	ORL-247
RNA-seq	FAM151A	338094	37	1	55075380	55075380	Missense_Mutation	SNP	G	A	ORL-166
RNA-seq	PARS2	25973	37	1	55224261	55224261	Missense_Mutation	SNP	G	T	ORL-196
RNA-seq	USP1	7398	37	1	62910845	62910845	Missense_Mutation	SNP	C	A	ORL-166
RNA-seq	ATG4C	84938	37	1	63284744	63284744	Missense_Mutation	SNP	A	C	ORL-174
RNA-seq	ITGB3BP	23421	37	1	63944490	63944491	Frame_Shift_Ins	INS	-	T	ORL-153
RNA-seq	CACHD1	57685	37	1	65047844	65047845	Frame_Shift_Ins	INS	-	A	ORL-166
RNA-seq	JAK1	3716	37	1	65330555	65330555	Missense_Mutation	SNP	T	C	ORL-196
RNA-seq	AK3L1	205	37	1	65691826	65691826	Missense_Mutation	SNP	A	G	ORL-214
RNA-seq	DNAJC6	9829	37	1	65851439	65851439	Missense_Mutation	SNP	G	A	ORL-153
RNA-seq	LRRC40	55631	37	1	70671216	70671216	Missense_Mutation	SNP	C	T	ORL-115
RNA-seq	CTH	1491	37	1	70896026	70896026	Missense_Mutation	SNP	G	A	ORL-247
RNA-seq	ZZZ3	26009	37	1	78047490	78047490	Missense_Mutation	SNP	C	T	ORL-188
RNA-seq	IFI44	10561	37	1	79116170	79116171	Frame_Shift_Ins	INS	-	A	ORL-166
RNA-seq	IFI44	10561	37	1	79121045	79121045	Splice_Site	SNP	A	G	ORL-214
RNA-seq	IFI44	10561	37	1	79121071	79121071	Missense_Mutation	SNP	G	A	ORL-196
RNA-seq	IFI44	10561	37	1	79121071	79121071	Missense_Mutation	SNP	G	A	ORL-215
RNA-seq	TTLL7	79739	37	1	84356056	84356056	Missense_Mutation	SNP	G	A	ORL-136
RNA-seq	ODF2L	57489	37	1	86842103	86842104	Splice_Site	INS	-	A	ORL-153
RNA-seq	HS2ST1	9653	37	1	87538677	87538677	Missense_Mutation	SNP	C	T	ORL-150
RNA-seq	GBP3	2635	37	1	89475095	89475095	Missense_Mutation	SNP	T	C	ORL-48
RNA-seq	GBP1	2633	37	1	89521895	89521895	Missense_Mutation	SNP	T	C	ORL-166
RNA-seq	GBP1	2633	37	1	89523802	89523802	Missense_Mutation	SNP	C	G	ORL-166
RNA-seq	LRRC8C	84230	37	1	90179357	90179357	Missense_Mutation	SNP	A	T	ORL-188
RNA-seq	ZNF644	84146	37	1	91403137	91403137	Missense_Mutation	SNP	G	A	ORL-247
RNA-seq	KIAA1107	23285	37	1	92646862	92646863	Frame_Shift_Ins	INS	-	A	ORL-115
RNA-seq	GLMN	11146	37	1	92713514	92713514	Missense_Mutation	SNP	C	G	ORL-153
RNA-seq	GLMN	11146	37	1	92754561	92754561	Missense_Mutation	SNP	A	G	ORL-174
RNA-seq	GLMN	11146	37	1	92754561	92754561	Missense_Mutation	SNP	A	G	ORL-204
RNA-seq	MTF2	22823	37	1	93599279	93599280	Frame_Shift_Ins	INS	-	A	ORL-196
RNA-seq	BCAR3	8412	37	1	94032895	94032895	Missense_Mutation	SNP	G	C	ORL-153
RNA-seq	SLC44A3	126969	37	1	95305551	95305551	Missense_Mutation	SNP	C	G	ORL-48
RNA-seq	RWDD3	25950	37	1	95709974	95709974	Missense_Mutation	SNP	C	G	ORL-215
RNA-seq	DPYD	1806	37	1	97771790	97771791	Frame_Shift_Ins	INS	-	A	ORL-153
RNA-seq	SLC35A3	23443	37	1	100459299	100459300	Splice_Site	INS	-	C	ORL-215
RNA-seq	SASS6	163786	37	1	100584675	100584676	Frame_Shift_Ins	INS	-	T	ORL-48
RNA-seq	SASS6	163786	37	1	100584675	100584676	Frame_Shift_Ins	INS	-	T	ORL-115
RNA-seq	SASS6	163786	37	1	100584675	100584676	Frame_Shift_Ins	INS	-	T	ORL-136
RNA-seq	SASS6	163786	37	1	100584675	100584676	Frame_Shift_Ins	INS	-	T	ORL-150
RNA-seq	SASS6	163786	37	1	100584675	100584676	Frame_Shift_Ins	INS	-	T	ORL-153
RNA-seq	SASS6	163786	37	1	100584675	100584676	Frame_Shift_Ins	INS	-	T	ORL-195
RNA-seq	SASS6	163786	37	1	100584675	100584676	Frame_Shift_Ins	INS	-	T	ORL-196
RNA-seq	SASS6	163786	37	1	100584675	100584676	Frame_Shift_Ins	INS	-	T	ORL-204
RNA-seq	SASS6	163786	37	1	100584675	100584676	Frame_Shift_Ins	INS	-	T	ORL-215
RNA-seq	SASS6	163786	37	1	100584675	100584676	Frame_Shift_Ins	INS	-	T	ORL-247
RNA-seq	RNPC3	55599	37	1	104068783	104068783	Missense_Mutation	SNP	G	A	ORL-150
RNA-seq	STXBP3	6814	37	1	109289372	109289372	Missense_Mutation	SNP	G	C	ORL-196
RNA-seq	CELSR2	1952	37	1	109795015	109795015	Missense_Mutation	SNP	G	A	ORL-48
RNA-seq	CELSR2	1952	37	1	109814975	109814975	Missense_Mutation	SNP	A	G	ORL-204
RNA-seq	CELSR2	1952	37	1	109815908	109815908	Missense_Mutation	SNP	G	A	ORL-207
RNA-seq	AMPD2	271	37	1	110168975	110168975	Missense_Mutation	SNP	C	G	ORL-115
RNA-seq	AHCYL1	10768	37	1	110561712	110561712	Missense_Mutation	SNP	T	G	ORL-153
RNA-seq	RBM15	64783	37	1	110883210	110883210	Missense_Mutation	SNP	G	C	ORL-195
RNA-seq	C1orf103	55791	37	1	111490585	111490585	Missense_Mutation	SNP	T	G	ORL-153
RNA-seq	DDX20	11218	37	1	112303389	112303389	Missense_Mutation	SNP	G	A	ORL-136
RNA-seq	CTTNBP2NL	55917	37	1	112991604	112991604	Missense_Mutation	SNP	A	G	ORL-214
RNA-seq	ST7L	54879	37	1	113084681	113084682	Frame_Shift_Ins	INS	-	T	ORL-188
RNA-seq	MOV10	4343	37	1	113241386	113241386	Missense_Mutation	SNP	G	A	ORL-153
RNA-seq	PPM1J	333926	37	1	113254636	113254636	Missense_Mutation	SNP	C	T	ORL-188
RNA-seq	LRIG2	9860	37	1	113643053	113643053	Missense_Mutation	SNP	A	G	ORL-188
RNA-seq	MAGI3	260425	37	1	114226056	114226057	Frame_Shift_Ins	INS	-	A	ORL-48
RNA-seq	MAGI3	260425	37	1	114226056	114226057	Frame_Shift_Ins	INS	-	A	ORL-174
RNA-seq	MAGI3	260425	37	1	114226056	114226057	Frame_Shift_Ins	INS	-	A	ORL-196
RNA-seq	MAGI3	260425	37	1	114226056	114226057	Frame_Shift_Ins	INS	-	A	ORL-247
RNA-seq	PHTF1	10745	37	1	114248545	114248546	Frame_Shift_Ins	INS	-	A	ORL-188
RNA-seq	PHTF1	10745	37	1	114267421	114267421	Missense_Mutation	SNP	G	A	ORL-214
RNA-seq	VANGL1	81839	37	1	116206765	116206765	Missense_Mutation	SNP	C	G	ORL-196
RNA-seq	SLC22A15	55356	37	1	116609187	116609187	Missense_Mutation	SNP	G	A	ORL-174
RNA-seq	PTGFRN	5738	37	1	117527409	117527409	Missense_Mutation	SNP	C	T	ORL-136
RNA-seq	GDAP2	54834	37	1	118462853	118462853	Missense_Mutation	SNP	C	G	ORL-136
RNA-seq	NOTCH2	4853	37	1	120483227	120483227	Missense_Mutation	SNP	C	T	ORL-214
RNA-seq	NOTCH2	4853	37	1	120509066	120509066	Missense_Mutation	SNP	G	C	ORL-195
RNA-seq	NBPF10	100132406	37	1	145299811	145299811	Missense_Mutation	SNP	A	G	ORL-166
RNA-seq	NBPF10	100132406	37	1	145302775	145302775	Missense_Mutation	SNP	T	G	ORL-48
RNA-seq	NBPF10	100132406	37	1	145365347	145365347	Missense_Mutation	SNP	A	T	ORL-204
RNA-seq	TXNIP	10628	37	1	145440941	145440941	Missense_Mutation	SNP	G	A	ORL-150
RNA-seq	TXNIP	10628	37	1	145440941	145440941	Missense_Mutation	SNP	G	A	ORL-156
RNA-seq	PIAS3	10401	37	1	145581205	145581205	Missense_Mutation	SNP	C	T	ORL-214
RNA-seq	LOC200030	200030	37	1	146055417	146055417	Missense_Mutation	SNP	A	G	ORL-196
RNA-seq	BCL9	607	37	1	147091027	147091027	Missense_Mutation	SNP	C	A	ORL-215
RNA-seq	NBPF14	25832	37	1	148004739	148004739	Missense_Mutation	SNP	G	C	ORL-136
RNA-seq	LOC200030	200030	37	1	148021591	148021591	Missense_Mutation	SNP	T	C	ORL-196
RNA-seq	LOC200030	200030	37	1	148021599	148021599	Nonsense_Mutation	SNP	C	A	ORL-214
RNA-seq	HIST2H2BE	8349	37	1	149857824	149857824	Missense_Mutation	SNP	T	C	ORL-204
RNA-seq	MTMR11	10903	37	1	149906097	149906097	Missense_Mutation	SNP	C	T	ORL-188
RNA-seq	PLEKHO1	51177	37	1	150131221	150131221	Missense_Mutation	SNP	G	A	ORL-174
RNA-seq	RPRD2	23248	37	1	150444137	150444137	Missense_Mutation	SNP	C	T	ORL-153
RNA-seq	RPRD2	23248	37	1	150445488	150445488	Missense_Mutation	SNP	G	A	ORL-195
RNA-seq	ECM1	1893	37	1	150483361	150483361	Missense_Mutation	SNP	C	T	ORL-166
RNA-seq	ADAMTSL4	54507	37	1	150525939	150525939	Missense_Mutation	SNP	G	A	ORL-214
RNA-seq	ADAMTSL4	54507	37	1	150526387	150526387	Missense_Mutation	SNP	G	A	ORL-174
RNA-seq	ADAMTSL4	54507	37	1	150530042	150530042	Missense_Mutation	SNP	C	T	ORL-136
RNA-seq	ADAMTSL4	54507	37	1	150531582	150531582	Missense_Mutation	SNP	G	A	ORL-136
RNA-seq	ADAMTSL4	54507	37	1	150531869	150531869	Missense_Mutation	SNP	C	T	ORL-215
RNA-seq	HORMAD1	84072	37	1	150680849	150680849	Missense_Mutation	SNP	T	C	ORL-136
RNA-seq	HORMAD1	84072	37	1	150680849	150680849	Missense_Mutation	SNP	T	C	ORL-150
RNA-seq	HORMAD1	84072	37	1	150680849	150680849	Missense_Mutation	SNP	T	C	ORL-156
RNA-seq	HORMAD1	84072	37	1	150680849	150680849	Missense_Mutation	SNP	T	C	ORL-215
RNA-seq	SETDB1	9869	37	1	150922939	150922939	Missense_Mutation	SNP	C	T	ORL-215
RNA-seq	FAM63A	55793	37	1	150974252	150974252	Missense_Mutation	SNP	G	A	ORL-188
RNA-seq	PRUNE	58497	37	1	151006634	151006634	Missense_Mutation	SNP	C	T	ORL-247
RNA-seq	ZNF687	57592	37	1	151258982	151258982	Missense_Mutation	SNP	A	G	ORL-48
RNA-seq	PI4KB	5298	37	1	151288299	151288299	Missense_Mutation	SNP	G	C	ORL-215
RNA-seq	RFX5	5993	37	1	151315500	151315500	Missense_Mutation	SNP	C	T	ORL-174
RNA-seq	POGZ	23126	37	1	151380925	151380925	Missense_Mutation	SNP	G	A	ORL-174
RNA-seq	CGN	57530	37	1	151501872	151501872	Missense_Mutation	SNP	G	A	ORL-188
RNA-seq	FLG	2312	37	1	152277015	152277015	Missense_Mutation	SNP	G	C	ORL-153
RNA-seq	FLG	2312	37	1	152277217	152277217	Missense_Mutation	SNP	C	T	ORL-207
RNA-seq	FLG	2312	37	1	152277493	152277493	Missense_Mutation	SNP	G	T	ORL-166
RNA-seq	FLG	2312	37	1	152285956	152285956	Missense_Mutation	SNP	A	C	ORL-174
RNA-seq	CRTC2	200186	37	1	153927623	153927623	Missense_Mutation	SNP	C	T	ORL-196
RNA-seq	UBAP2L	9898	37	1	154231473	154231473	Missense_Mutation	SNP	T	A	ORL-174
RNA-seq	UBAP2L	9898	37	1	154231473	154231473	Missense_Mutation	SNP	T	A	ORL-207
RNA-seq	IL6R	3570	37	1	154407039	154407039	Missense_Mutation	SNP	C	T	ORL-196
RNA-seq	PMVK	10654	37	1	154898884	154898884	Missense_Mutation	SNP	G	A	ORL-48
RNA-seq	PBXIP1	57326	37	1	154918592	154918592	Missense_Mutation	SNP	C	A	ORL-150
RNA-seq	PBXIP1	57326	37	1	154918592	154918592	Missense_Mutation	SNP	C	A	ORL-156
RNA-seq	PBXIP1	57326	37	1	154918852	154918852	Missense_Mutation	SNP	C	T	ORL-247
RNA-seq	PBXIP1	57326	37	1	154924008	154924008	Missense_Mutation	SNP	G	A	ORL-136
RNA-seq	FLAD1	80308	37	1	154962729	154962729	Missense_Mutation	SNP	A	G	ORL-136
RNA-seq	MUC1	4582	37	1	155160278	155160278	Missense_Mutation	SNP	A	T	ORL-196
RNA-seq	THBS3	7059	37	1	155172743	155172743	Nonsense_Mutation	SNP	C	A	ORL-136
RNA-seq	FAM189B	10712	37	1	155217644	155217644	Missense_Mutation	SNP	G	A	ORL-204
RNA-seq	YY1AP1	55249	37	1	155630245	155630245	Missense_Mutation	SNP	T	C	ORL-150
RNA-seq	GON4L	54856	37	1	155726775	155726776	Frame_Shift_Ins	INS	-	T	ORL-48
RNA-seq	GON4L	54856	37	1	155726775	155726776	Frame_Shift_Ins	INS	-	T	ORL-153
RNA-seq	GON4L	54856	37	1	155726775	155726776	Frame_Shift_Ins	INS	-	T	ORL-247
RNA-seq	GON4L	54856	37	1	155823171	155823172	Frame_Shift_Ins	INS	-	T	ORL-195
RNA-seq	GON4L	54856	37	1	155823196	155823196	Missense_Mutation	SNP	T	C	ORL-136
RNA-seq	IQGAP3	128239	37	1	156497763	156497763	Missense_Mutation	SNP	C	T	ORL-150
RNA-seq	IQGAP3	128239	37	1	156497763	156497763	Missense_Mutation	SNP	C	T	ORL-156
RNA-seq	KIRREL	55243	37	1	158046002	158046002	Missense_Mutation	SNP	T	C	ORL-156
RNA-seq	IFI16	3428	37	1	159015163	159015163	Missense_Mutation	SNP	G	A	ORL-48
RNA-seq	DUSP23	54935	37	1	159752054	159752054	Nonsense_Mutation	SNP	C	T	ORL-136
RNA-seq	IGSF9	57549	37	1	159898420	159898420	Missense_Mutation	SNP	G	A	ORL-207
RNA-seq	IGSF9	57549	37	1	159912920	159912920	Missense_Mutation	SNP	A	G	ORL-204
RNA-seq	F11R	50848	37	1	160970875	160970875	Missense_Mutation	SNP	C	T	ORL-195
RNA-seq	TSTD1	100131187	37	1	161007782	161007782	Missense_Mutation	SNP	C	T	ORL-195
RNA-seq	PVRL4	81607	37	1	161042585	161042585	Missense_Mutation	SNP	G	A	ORL-136
RNA-seq	USP21	27005	37	1	161130533	161130533	Missense_Mutation	SNP	A	G	ORL-174
RNA-seq	USP21	27005	37	1	161130644	161130644	Missense_Mutation	SNP	C	T	ORL-214
RNA-seq	USP21	27005	37	1	161132782	161132782	Missense_Mutation	SNP	C	T	ORL-215
RNA-seq	SDHC	6391	37	1	161310413	161310413	Missense_Mutation	SNP	G	A	ORL-196
RNA-seq	C1orf192	257177	37	1	161335470	161335470	Missense_Mutation	SNP	A	T	ORL-174
RNA-seq	DUSP12	11266	37	1	161722245	161722245	Missense_Mutation	SNP	G	C	ORL-214
RNA-seq	ATF6	22926	37	1	161789537	161789537	Missense_Mutation	SNP	C	G	ORL-195
RNA-seq	NUF2	83540	37	1	163318805	163318806	Frame_Shift_Ins	INS	-	A	ORL-195
RNA-seq	ALDH9A1	223	37	1	165664614	165664614	Missense_Mutation	SNP	T	A	ORL-204
RNA-seq	POGK	57645	37	1	166818207	166818207	Missense_Mutation	SNP	T	C	ORL-48
RNA-seq	POGK	57645	37	1	166818618	166818618	Missense_Mutation	SNP	G	A	ORL-195
RNA-seq	POU2F1	5451	37	1	167368522	167368523	Frame_Shift_Ins	INS	-	A	ORL-48
RNA-seq	POU2F1	5451	37	1	167368522	167368523	Frame_Shift_Ins	INS	-	A	ORL-136
RNA-seq	POU2F1	5451	37	1	167368522	167368523	Frame_Shift_Ins	INS	-	A	ORL-150
RNA-seq	POU2F1	5451	37	1	167368522	167368523	Frame_Shift_Ins	INS	-	A	ORL-156
RNA-seq	POU2F1	5451	37	1	167368522	167368523	Frame_Shift_Ins	INS	-	A	ORL-174
RNA-seq	POU2F1	5451	37	1	167368522	167368523	Frame_Shift_Ins	INS	-	A	ORL-196
RNA-seq	POU2F1	5451	37	1	167368522	167368523	Frame_Shift_Ins	INS	-	A	ORL-247
RNA-seq	POU2F1	5451	37	1	167384904	167384904	Missense_Mutation	SNP	G	A	ORL-204
RNA-seq	C1orf156	92342	37	1	169762724	169762724	Missense_Mutation	SNP	C	T	ORL-247
RNA-seq	C1orf9	51430	37	1	172579136	172579136	Missense_Mutation	SNP	G	A	ORL-166
RNA-seq	KLHL20	27252	37	1	173685198	173685198	Missense_Mutation	SNP	A	G	ORL-166
RNA-seq	KLHL20	27252	37	1	173744872	173744872	Missense_Mutation	SNP	A	G	ORL-196
RNA-seq	DARS2	55157	37	1	173806111	173806111	Missense_Mutation	SNP	C	T	ORL-204
RNA-seq	RC3H1	149041	37	1	173910455	173910455	Missense_Mutation	SNP	G	C	ORL-215
RNA-seq	RC3H1	149041	37	1	173915625	173915625	Missense_Mutation	SNP	G	A	ORL-204
RNA-seq	RC3H1	149041	37	1	173915675	173915675	Missense_Mutation	SNP	C	T	ORL-247
RNA-seq	RFWD2	64326	37	1	176118179	176118179	Missense_Mutation	SNP	A	G	ORL-150
RNA-seq	RFWD2	64326	37	1	176118179	176118179	Missense_Mutation	SNP	A	G	ORL-156
RNA-seq	RASAL2	9462	37	1	178411969	178411969	Missense_Mutation	SNP	C	A	ORL-215
RNA-seq	FAM20B	9917	37	1	179033531	179033531	Missense_Mutation	SNP	G	C	ORL-166
RNA-seq	SOAT1	6646	37	1	179312765	179312765	Missense_Mutation	SNP	G	T	ORL-48
RNA-seq	TOR1AIP2	163590	37	1	179815546	179815546	Missense_Mutation	SNP	C	T	ORL-115
RNA-seq	CEP350	9857	37	1	180010286	180010286	Missense_Mutation	SNP	G	T	ORL-195
RNA-seq	LHX4	89884	37	1	180241024	180241024	Missense_Mutation	SNP	C	T	ORL-115
RNA-seq	XPR1	9213	37	1	180849406	180849406	Missense_Mutation	SNP	C	G	ORL-215
RNA-seq	NPL	80896	37	1	182783960	182783960	Missense_Mutation	SNP	A	T	ORL-215
RNA-seq	LAMC1	3915	37	1	183106831	183106831	Missense_Mutation	SNP	G	C	ORL-188
RNA-seq	LAMC2	3918	37	1	183201966	183201966	Missense_Mutation	SNP	G	A	ORL-247
RNA-seq	LAMC2	3918	37	1	183208687	183208687	Nonsense_Mutation	SNP	G	T	ORL-48
RNA-seq	NCF2	4688	37	1	183532621	183532621	Missense_Mutation	SNP	G	A	ORL-196
RNA-seq	NCF2	4688	37	1	183532695	183532695	Missense_Mutation	SNP	G	A	ORL-214
RNA-seq	EDEM3	80267	37	1	184663565	184663565	Missense_Mutation	SNP	C	A	ORL-195
RNA-seq	EDEM3	80267	37	1	184680894	184680894	Missense_Mutation	SNP	C	T	ORL-207
RNA-seq	TPR	7175	37	1	186313129	186313129	Missense_Mutation	SNP	C	T	ORL-196
RNA-seq	C1orf27	54953	37	1	186352239	186352239	Missense_Mutation	SNP	C	T	ORL-215
RNA-seq	C1orf27	54953	37	1	186357674	186357675	Frame_Shift_Ins	INS	-	A	ORL-115
RNA-seq	C1orf27	54953	37	1	186357674	186357675	Frame_Shift_Ins	INS	-	A	ORL-196
RNA-seq	RGS2	5997	37	1	192780132	192780133	Frame_Shift_Ins	INS	-	T	ORL-48
RNA-seq	RGS2	5997	37	1	192780132	192780133	Frame_Shift_Ins	INS	-	T	ORL-174
RNA-seq	UCHL5	51377	37	1	193018891	193018891	Missense_Mutation	SNP	T	C	ORL-215
RNA-seq	TROVE2	6738	37	1	193060804	193060804	Frame_Shift_Del	DEL	A	-	ORL-215
RNA-seq	ASPM	259266	37	1	197072157	197072157	Missense_Mutation	SNP	C	A	ORL-196
RNA-seq	ASPM	259266	37	1	197072797	197072797	Missense_Mutation	SNP	T	C	ORL-195
RNA-seq	ASPM	259266	37	1	197102524	197102524	Missense_Mutation	SNP	C	T	ORL-115
RNA-seq	KIF14	9928	37	1	200577999	200577999	Missense_Mutation	SNP	G	T	ORL-174
RNA-seq	DDX59	83479	37	1	200635204	200635204	Missense_Mutation	SNP	C	T	ORL-215
RNA-seq	CAMSAP1L1	23271	37	1	200811144	200811144	Missense_Mutation	SNP	C	T	ORL-150
RNA-seq	CAMSAP1L1	23271	37	1	200811144	200811144	Missense_Mutation	SNP	C	T	ORL-156
RNA-seq	PPP1R12B	4660	37	1	202462303	202462303	Missense_Mutation	SNP	G	A	ORL-150
RNA-seq	PPP1R12B	4660	37	1	202462303	202462303	Missense_Mutation	SNP	G	A	ORL-156
RNA-seq	KDM5B	10765	37	1	202700994	202700994	Missense_Mutation	SNP	G	A	ORL-196
RNA-seq	KDM5B	10765	37	1	202725505	202725505	Missense_Mutation	SNP	T	C	ORL-150
RNA-seq	KDM5B	10765	37	1	202725505	202725505	Missense_Mutation	SNP	T	C	ORL-156
RNA-seq	KLHL12	59349	37	1	202894288	202894288	Missense_Mutation	SNP	C	A	ORL-214
RNA-seq	ADIPOR1	51094	37	1	202915608	202915608	Missense_Mutation	SNP	C	T	ORL-207
RNA-seq	ATP2B4	493	37	1	203680141	203680141	Missense_Mutation	SNP	G	A	ORL-166
RNA-seq	SOX13	9580	37	1	204082201	204082201	Missense_Mutation	SNP	G	A	ORL-215
RNA-seq	SOX13	9580	37	1	204086772	204086772	Missense_Mutation	SNP	C	G	ORL-166
RNA-seq	PLEKHA6	22874	37	1	204218340	204218340	Missense_Mutation	SNP	C	T	ORL-48
RNA-seq	PIK3C2B	5287	37	1	204438017	204438017	Missense_Mutation	SNP	C	T	ORL-48
RNA-seq	MDM4	4194	37	1	204515938	204515939	Frame_Shift_Ins	INS	-	A	ORL-188
RNA-seq	SLC45A3	85414	37	1	205632168	205632168	Missense_Mutation	SNP	G	A	ORL-136
RNA-seq	SLC45A3	85414	37	1	205632168	205632168	Missense_Mutation	SNP	G	A	ORL-215
RNA-seq	MAPKAPK2	9261	37	1	206858726	206858726	Missense_Mutation	SNP	G	T	ORL-115
RNA-seq	MAPKAPK2	9261	37	1	206858726	206858726	Missense_Mutation	SNP	G	T	ORL-136
RNA-seq	MAPKAPK2	9261	37	1	206858726	206858726	Missense_Mutation	SNP	G	T	ORL-174
RNA-seq	MAPKAPK2	9261	37	1	206858726	206858726	Missense_Mutation	SNP	G	T	ORL-196
RNA-seq	PFKFB2	5208	37	1	207252338	207252338	Missense_Mutation	SNP	G	A	ORL-204
RNA-seq	LAMB3	3914	37	1	209799302	209799302	Missense_Mutation	SNP	C	T	ORL-195
RNA-seq	HHAT	55733	37	1	210591602	210591602	Missense_Mutation	SNP	C	A	ORL-204
RNA-seq	RCOR3	55758	37	1	211462714	211462714	Missense_Mutation	SNP	G	A	ORL-195
RNA-seq	NEK2	4751	37	1	211840478	211840478	Missense_Mutation	SNP	G	A	ORL-136
RNA-seq	LPGAT1	9926	37	1	211923271	211923271	Missense_Mutation	SNP	G	C	ORL-188
RNA-seq	INTS7	25896	37	1	212141309	212141309	Missense_Mutation	SNP	C	G	ORL-150
RNA-seq	INTS7	25896	37	1	212141309	212141309	Missense_Mutation	SNP	C	G	ORL-156
RNA-seq	DTL	51514	37	1	212218094	212218094	Missense_Mutation	SNP	T	G	ORL-188
RNA-seq	RPS6KC1	26750	37	1	213341234	213341234	Missense_Mutation	SNP	A	G	ORL-174
RNA-seq	PTPN14	5784	37	1	214551316	214551316	Missense_Mutation	SNP	G	A	ORL-48
RNA-seq	PTPN14	5784	37	1	214557849	214557849	Missense_Mutation	SNP	C	A	ORL-166
RNA-seq	CENPF	1063	37	1	214819141	214819141	Missense_Mutation	SNP	G	C	ORL-215
RNA-seq	KCTD3	51133	37	1	215752354	215752354	Missense_Mutation	SNP	C	T	ORL-215
RNA-seq	GPATCH2	55105	37	1	217784384	217784384	Missense_Mutation	SNP	C	T	ORL-174
RNA-seq	EPRS	2058	37	1	220156683	220156683	Missense_Mutation	SNP	G	A	ORL-207
RNA-seq	MIA3	375056	37	1	222802993	222802993	Missense_Mutation	SNP	G	C	ORL-174
RNA-seq	CAPN2	824	37	1	223947035	223947035	Missense_Mutation	SNP	C	A	ORL-153
RNA-seq	TMEM63A	9725	37	1	226036215	226036215	Missense_Mutation	SNP	G	A	ORL-115
RNA-seq	TMEM63A	9725	37	1	226054865	226054865	Splice_Site	SNP	T	A	ORL-247
RNA-seq	TMEM63A	9725	37	1	226055607	226055607	Missense_Mutation	SNP	G	C	ORL-136
RNA-seq	LIN9	286826	37	1	226483613	226483614	Frame_Shift_Ins	INS	-	A	ORL-188
RNA-seq	ITPKB	3707	37	1	226924075	226924075	Missense_Mutation	SNP	C	T	ORL-204
RNA-seq	CABC1	56997	37	1	227165191	227165191	Missense_Mutation	SNP	G	A	ORL-195
RNA-seq	WNT9A	7483	37	1	228109533	228109533	Missense_Mutation	SNP	C	T	ORL-115
RNA-seq	OBSCN	84033	37	1	228463667	228463667	Missense_Mutation	SNP	C	T	ORL-195
RNA-seq	OBSCN	84033	37	1	228494135	228494135	Missense_Mutation	SNP	A	G	ORL-196
RNA-seq	OBSCN	84033	37	1	228506696	228506696	Missense_Mutation	SNP	G	A	ORL-215
RNA-seq	NUP133	55746	37	1	229600443	229600443	Missense_Mutation	SNP	T	C	ORL-166
RNA-seq	NUP133	55746	37	1	229606404	229606404	Missense_Mutation	SNP	C	T	ORL-204
RNA-seq	TTC13	79573	37	1	231060716	231060716	Missense_Mutation	SNP	A	G	ORL-115
RNA-seq	C1orf131	128061	37	1	231374842	231374842	Missense_Mutation	SNP	C	G	ORL-214
RNA-seq	GNPAT	8443	37	1	231401825	231401825	Missense_Mutation	SNP	A	G	ORL-153
RNA-seq	SIPA1L2	57568	37	1	232539266	232539266	Missense_Mutation	SNP	T	C	ORL-115
RNA-seq	PCNXL2	80003	37	1	233394530	233394530	Missense_Mutation	SNP	C	T	ORL-247
RNA-seq	PCNXL2	80003	37	1	233395046	233395046	Missense_Mutation	SNP	T	C	ORL-196
RNA-seq	TARBP1	6894	37	1	234556479	234556479	Missense_Mutation	SNP	G	A	ORL-166
RNA-seq	TARBP1	6894	37	1	234556479	234556479	Missense_Mutation	SNP	G	A	ORL-188
RNA-seq	ARID4B	51742	37	1	235345011	235345011	Missense_Mutation	SNP	C	G	ORL-153
RNA-seq	ARID4B	51742	37	1	235392673	235392673	Missense_Mutation	SNP	T	C	ORL-196
RNA-seq	B3GALNT2	148789	37	1	235647796	235647796	Missense_Mutation	SNP	C	T	ORL-214
RNA-seq	LYST	1130	37	1	235944194	235944194	Missense_Mutation	SNP	T	C	ORL-153
RNA-seq	ERO1LB	56605	37	1	236384252	236384252	Missense_Mutation	SNP	C	T	ORL-166
RNA-seq	ERO1LB	56605	37	1	236389812	236389812	Missense_Mutation	SNP	G	T	ORL-215
RNA-seq	EDARADD	128178	37	1	236645809	236645809	Missense_Mutation	SNP	C	T	ORL-247
RNA-seq	HEATR1	55127	37	1	236762912	236762912	Missense_Mutation	SNP	A	T	ORL-48
RNA-seq	MTR	4548	37	1	237058692	237058692	Missense_Mutation	SNP	G	A	ORL-115
RNA-seq	EXO1	9156	37	1	242016701	242016701	Missense_Mutation	SNP	G	A	ORL-153
RNA-seq	CEP170	9859	37	1	243329178	243329178	Missense_Mutation	SNP	T	C	ORL-48
RNA-seq	HNRNPU	3192	37	1	245019425	245019425	Missense_Mutation	SNP	C	G	ORL-214
RNA-seq	HNRNPU	3192	37	1	245019434	245019434	Missense_Mutation	SNP	C	T	ORL-214
RNA-seq	TFB2M	64216	37	1	246727677	246727677	Missense_Mutation	SNP	T	C	ORL-174
RNA-seq	ZNF496	84838	37	1	247492532	247492532	Missense_Mutation	SNP	C	A	ORL-214
RNA-seq	SH3BP5L	80851	37	1	249106380	249106380	Missense_Mutation	SNP	T	C	ORL-215
RNA-seq	SH3BP5L	80851	37	1	249106461	249106461	Missense_Mutation	SNP	G	C	ORL-174
RNA-seq	PGBD2	267002	37	1	249211207	249211207	Missense_Mutation	SNP	G	C	ORL-166
RNA-seq	TSSC1	7260	37	2	3261095	3261095	Missense_Mutation	SNP	T	C	ORL-215
RNA-seq	TTC15	51112	37	2	3391535	3391535	Missense_Mutation	SNP	G	C	ORL-195
RNA-seq	TTC15	51112	37	2	3482997	3482997	Missense_Mutation	SNP	A	G	ORL-215
RNA-seq	TAF1B	9014	37	2	10074105	10074105	Nonsense_Mutation	SNP	C	T	ORL-214
RNA-seq	GRHL1	29841	37	2	10101488	10101488	Missense_Mutation	SNP	G	C	ORL-166
RNA-seq	KLF11	8462	37	2	10192585	10192585	Missense_Mutation	SNP	C	T	ORL-214
RNA-seq	LPIN1	23175	37	2	11905740	11905740	Missense_Mutation	SNP	G	A	ORL-150
RNA-seq	LPIN1	23175	37	2	11905740	11905740	Missense_Mutation	SNP	G	A	ORL-156
RNA-seq	SMC6	79677	37	2	17899477	17899477	Missense_Mutation	SNP	T	G	ORL-48
RNA-seq	KCNS3	3790	37	2	18113296	18113296	Missense_Mutation	SNP	C	A	ORL-207
RNA-seq	NT5C1B	93034	37	2	18736590	18736590	Missense_Mutation	SNP	G	C	ORL-166
RNA-seq	PUM2	23369	37	2	20478521	20478521	Missense_Mutation	SNP	A	C	ORL-195
RNA-seq	C2orf44	80304	37	2	24261892	24261892	Missense_Mutation	SNP	C	A	ORL-115
RNA-seq	C2orf44	80304	37	2	24261892	24261892	Missense_Mutation	SNP	C	A	ORL-174
RNA-seq	ITSN2	50618	37	2	24426505	24426506	Frame_Shift_Ins	INS	-	T	ORL-195
RNA-seq	ITSN2	50618	37	2	24426505	24426506	Frame_Shift_Ins	INS	-	T	ORL-204
RNA-seq	ITSN2	50618	37	2	24427201	24427201	Missense_Mutation	SNP	T	C	ORL-196
RNA-seq	C2orf79	391356	37	2	25016120	25016120	Missense_Mutation	SNP	G	T	ORL-247
RNA-seq	DNAJC27	51277	37	2	25190126	25190126	Missense_Mutation	SNP	C	T	ORL-214
RNA-seq	DNMT3A	1788	37	2	25470945	25470945	Missense_Mutation	SNP	C	G	ORL-153
RNA-seq	ASXL2	55252	37	2	25966160	25966160	Missense_Mutation	SNP	T	C	ORL-48
RNA-seq	GPR113	165082	37	2	26569059	26569059	Missense_Mutation	SNP	C	T	ORL-196
RNA-seq	C2orf18	54978	37	2	27001097	27001097	Missense_Mutation	SNP	C	A	ORL-48
RNA-seq	AGBL5	60509	37	2	27290373	27290373	Nonsense_Mutation	SNP	C	T	ORL-153
RNA-seq	SLC5A6	8884	37	2	27428237	27428237	Missense_Mutation	SNP	C	T	ORL-207
RNA-seq	GPN1	11321	37	2	27861765	27861765	Missense_Mutation	SNP	A	G	ORL-196
RNA-seq	SLC4A1AP	22950	37	2	27887182	27887182	Missense_Mutation	SNP	A	G	ORL-247
RNA-seq	BRE	9577	37	2	28521300	28521301	Frame_Shift_Ins	INS	-	A	ORL-196
RNA-seq	LCLAT1	253558	37	2	30748507	30748508	Frame_Shift_Ins	INS	-	T	ORL-195
RNA-seq	LCLAT1	253558	37	2	30863416	30863416	Missense_Mutation	SNP	G	C	ORL-204
RNA-seq	SPAST	6683	37	2	32339749	32339749	Missense_Mutation	SNP	C	T	ORL-136
RNA-seq	SLC30A6	55676	37	2	32445293	32445293	Frame_Shift_Del	DEL	G	-	ORL-174
RNA-seq	BIRC6	57448	37	2	32640312	32640312	Missense_Mutation	SNP	T	A	ORL-153
RNA-seq	BIRC6	57448	37	2	32654247	32654247	Missense_Mutation	SNP	C	A	ORL-204
RNA-seq	BIRC6	57448	37	2	32688375	32688375	Missense_Mutation	SNP	G	T	ORL-214
RNA-seq	BIRC6	57448	37	2	32696150	32696150	Missense_Mutation	SNP	A	G	ORL-204
RNA-seq	BIRC6	57448	37	2	32704553	32704553	Missense_Mutation	SNP	G	C	ORL-115
RNA-seq	BIRC6	57448	37	2	32820146	32820146	Missense_Mutation	SNP	A	G	ORL-214
RNA-seq	BIRC6	57448	37	2	32832703	32832703	Missense_Mutation	SNP	T	G	ORL-214
RNA-seq	TTC27	55622	37	2	32983488	32983488	Missense_Mutation	SNP	C	T	ORL-174
RNA-seq	CRIM1	51232	37	2	36583767	36583767	Splice_Site	SNP	G	T	ORL-214
RNA-seq	CRIM1	51232	37	2	36726460	36726460	Missense_Mutation	SNP	A	G	ORL-153
RNA-seq	FEZ2	9637	37	2	36825071	36825071	Missense_Mutation	SNP	G	C	ORL-214
RNA-seq	FEZ2	9637	37	2	36825071	36825071	Missense_Mutation	SNP	G	C	ORL-247
RNA-seq	STRN	6801	37	2	37088354	37088354	Missense_Mutation	SNP	C	G	ORL-207
RNA-seq	CEBPZ	10153	37	2	37456094	37456094	Missense_Mutation	SNP	T	C	ORL-195
RNA-seq	CEBPZ	10153	37	2	37456094	37456094	Missense_Mutation	SNP	T	C	ORL-196
RNA-seq	C2orf56	55471	37	2	37471116	37471116	Missense_Mutation	SNP	A	T	ORL-174
RNA-seq	PRKD3	23683	37	2	37516585	37516585	Missense_Mutation	SNP	G	A	ORL-214
RNA-seq	GALM	130589	37	2	38908455	38908455	Missense_Mutation	SNP	G	A	ORL-48
RNA-seq	DHX57	90957	37	2	39085847	39085847	Missense_Mutation	SNP	G	A	ORL-195
RNA-seq	DHX57	90957	37	2	39088387	39088387	Missense_Mutation	SNP	T	C	ORL-204
RNA-seq	THUMPD2	80745	37	2	39997156	39997157	Frame_Shift_Ins	INS	-	T	ORL-136
RNA-seq	THUMPD2	80745	37	2	39997156	39997157	Frame_Shift_Ins	INS	-	T	ORL-166
RNA-seq	THUMPD2	80745	37	2	39997181	39997181	Frame_Shift_Del	DEL	T	-	ORL-204
RNA-seq	THUMPD2	80745	37	2	39997186	39997186	Missense_Mutation	SNP	C	G	ORL-204
RNA-seq	SLC8A1	6546	37	2	40656342	40656343	Frame_Shift_Ins	INS	-	T	ORL-207
RNA-seq	LRPPRC	10128	37	2	44175310	44175310	Missense_Mutation	SNP	C	T	ORL-174
RNA-seq	SLC3A1	6519	37	2	44547476	44547476	Missense_Mutation	SNP	C	G	ORL-174
RNA-seq	PREPL	9581	37	2	44554036	44554036	Missense_Mutation	SNP	C	T	ORL-214
RNA-seq	SRBD1	55133	37	2	45808908	45808908	Missense_Mutation	SNP	T	C	ORL-207
RNA-seq	SRBD1	55133	37	2	45812838	45812838	Missense_Mutation	SNP	T	C	ORL-136
RNA-seq	TTC7A	57217	37	2	47288073	47288073	Missense_Mutation	SNP	C	T	ORL-174
RNA-seq	MSH6	2956	37	2	48028273	48028273	Missense_Mutation	SNP	G	A	ORL-153
RNA-seq	MSH6	2956	37	2	48028273	48028273	Missense_Mutation	SNP	G	A	ORL-196
RNA-seq	FBXO11	80204	37	2	48066806	48066806	Missense_Mutation	SNP	G	A	ORL-166
RNA-seq	ERLEC1	27248	37	2	54042040	54042040	Missense_Mutation	SNP	C	G	ORL-196
RNA-seq	GPR75	10936	37	2	54080978	54080978	Missense_Mutation	SNP	C	T	ORL-204
RNA-seq	SPTBN1	6711	37	2	54826318	54826318	Missense_Mutation	SNP	A	G	ORL-136
RNA-seq	RTN4	57142	37	2	55200305	55200305	Missense_Mutation	SNP	C	T	ORL-153
RNA-seq	PNPT1	87178	37	2	55889107	55889107	Missense_Mutation	SNP	C	T	ORL-196
RNA-seq	EFEMP1	2202	37	2	56097867	56097867	Missense_Mutation	SNP	C	G	ORL-188
RNA-seq	FANCL	55120	37	2	58390589	58390589	Missense_Mutation	SNP	A	C	ORL-115
RNA-seq	FANCL	55120	37	2	58390589	58390589	Missense_Mutation	SNP	A	C	ORL-174
RNA-seq	FANCL	55120	37	2	58390589	58390589	Missense_Mutation	SNP	A	C	ORL-196
RNA-seq	FANCL	55120	37	2	58390605	58390605	Missense_Mutation	SNP	T	C	ORL-136
RNA-seq	FANCL	55120	37	2	58390605	58390605	Missense_Mutation	SNP	T	C	ORL-247
RNA-seq	PAPOLG	64895	37	2	61021262	61021262	Missense_Mutation	SNP	C	A	ORL-215
RNA-seq	PAPOLG	64895	37	2	61024254	61024254	Missense_Mutation	SNP	C	T	ORL-204
RNA-seq	REL	5966	37	2	61147751	61147751	Missense_Mutation	SNP	T	C	ORL-136
RNA-seq	PEX13	5194	37	2	61258574	61258574	Missense_Mutation	SNP	C	A	ORL-153
RNA-seq	KIAA1841	84542	37	2	61297612	61297612	Missense_Mutation	SNP	G	A	ORL-48
RNA-seq	KIAA1841	84542	37	2	61315298	61315299	Frame_Shift_Ins	INS	-	T	ORL-196
RNA-seq	KIAA1841	84542	37	2	61315298	61315299	Frame_Shift_Ins	INS	-	T	ORL-204
RNA-seq	KIAA1841	84542	37	2	61343150	61343151	Frame_Shift_Ins	INS	-	A	ORL-196
RNA-seq	USP34	9736	37	2	61575046	61575046	Missense_Mutation	SNP	C	A	ORL-195
RNA-seq	FAM161A	84140	37	2	62067465	62067466	Frame_Shift_Ins	INS	-	T	ORL-214
RNA-seq	COMMD1	150684	37	2	62227848	62227848	Missense_Mutation	SNP	G	A	ORL-204
RNA-seq	C2orf86	51057	37	2	63631402	63631402	Missense_Mutation	SNP	T	C	ORL-247
RNA-seq	WDR92	116143	37	2	68374657	68374657	Missense_Mutation	SNP	T	C	ORL-153
RNA-seq	PCYOX1	51449	37	2	70485325	70485325	Missense_Mutation	SNP	C	T	ORL-136
RNA-seq	PCYOX1	51449	37	2	70502742	70502742	Missense_Mutation	SNP	A	G	ORL-214
RNA-seq	FAM136A	84908	37	2	70524605	70524605	Missense_Mutation	SNP	C	T	ORL-174
RNA-seq	MPHOSPH10	10199	37	2	71360375	71360375	Missense_Mutation	SNP	C	T	ORL-166
RNA-seq	ZNF638	27332	37	2	71635324	71635324	Missense_Mutation	SNP	A	G	ORL-215
RNA-seq	DYSF	8291	37	2	71741031	71741031	Missense_Mutation	SNP	G	A	ORL-150
RNA-seq	SMYD5	10322	37	2	73449914	73449914	Missense_Mutation	SNP	C	G	ORL-115
RNA-seq	C2orf7	84279	37	2	73456665	73456665	Missense_Mutation	SNP	C	T	ORL-115
RNA-seq	CCT7	10574	37	2	73470186	73470186	Missense_Mutation	SNP	G	T	ORL-195
RNA-seq	CCT7	10574	37	2	73474972	73474972	Missense_Mutation	SNP	A	G	ORL-174
RNA-seq	ALMS1	7840	37	2	73677598	73677598	Missense_Mutation	SNP	C	T	ORL-215
RNA-seq	TET3	200424	37	2	74329269	74329269	Missense_Mutation	SNP	C	T	ORL-136
RNA-seq	BOLA3	388962	37	2	74374983	74374983	Missense_Mutation	SNP	C	T	ORL-48
RNA-seq	BOLA3	388962	37	2	74374983	74374983	Missense_Mutation	SNP	C	T	ORL-196
RNA-seq	RTKN	6242	37	2	74655856	74655856	Missense_Mutation	SNP	G	A	ORL-188
RNA-seq	INO80B	83444	37	2	74684734	74684734	Missense_Mutation	SNP	A	G	ORL-188
RNA-seq	MOGS	7841	37	2	74689081	74689081	Missense_Mutation	SNP	G	A	ORL-195
RNA-seq	TTC31	64427	37	2	74718650	74718650	Missense_Mutation	SNP	C	T	ORL-195
RNA-seq	DQX1	165545	37	2	74750441	74750441	Missense_Mutation	SNP	C	T	ORL-195
RNA-seq	DQX1	165545	37	2	74752241	74752241	Missense_Mutation	SNP	C	T	ORL-136
RNA-seq	SEMA4F	10505	37	2	74881508	74881508	Missense_Mutation	SNP	C	T	ORL-214
RNA-seq	C2orf3	6936	37	2	75916295	75916296	Frame_Shift_Ins	INS	-	A	ORL-188
RNA-seq	GGCX	2677	37	2	85777702	85777702	Missense_Mutation	SNP	C	T	ORL-115
RNA-seq	VAMP8	8673	37	2	85806162	85806162	Missense_Mutation	SNP	C	T	ORL-136
RNA-seq	ST3GAL5	8869	37	2	86067488	86067488	Missense_Mutation	SNP	C	T	ORL-166
RNA-seq	POLR1A	25885	37	2	86302165	86302165	Missense_Mutation	SNP	C	A	ORL-215
RNA-seq	PTCD3	55037	37	2	86352943	86352943	Missense_Mutation	SNP	G	C	ORL-136
RNA-seq	MRPL35	51318	37	2	86433318	86433318	Missense_Mutation	SNP	C	T	ORL-153
RNA-seq	MRPL35	51318	37	2	86437741	86437741	Missense_Mutation	SNP	G	A	ORL-195
RNA-seq	KRCC1	51315	37	2	88327389	88327389	Missense_Mutation	SNP	G	A	ORL-207
RNA-seq	ZNF2	7549	37	2	95847119	95847120	Frame_Shift_Ins	INS	-	T	ORL-204
RNA-seq	ZNF2	7549	37	2	95847371	95847372	Frame_Shift_Ins	INS	-	T	ORL-150
RNA-seq	STARD7	56910	37	2	96861197	96861197	Missense_Mutation	SNP	T	A	ORL-196
RNA-seq	FAHD2B	151313	37	2	97757351	97757351	Missense_Mutation	SNP	C	G	ORL-215
RNA-seq	ANKRD36	375248	37	2	97854983	97854983	Missense_Mutation	SNP	C	T	ORL-136
RNA-seq	ANKRD36	375248	37	2	97854983	97854983	Missense_Mutation	SNP	C	T	ORL-174
RNA-seq	ANKRD36	375248	37	2	97854983	97854983	Missense_Mutation	SNP	C	T	ORL-195
RNA-seq	ANKRD36	375248	37	2	97873728	97873729	Frame_Shift_Ins	INS	-	A	ORL-247
RNA-seq	ANKRD36	375248	37	2	97883091	97883091	Missense_Mutation	SNP	G	A	ORL-156
RNA-seq	ANKRD36B	57730	37	2	98164007	98164008	Frame_Shift_Ins	INS	-	T	ORL-204
RNA-seq	ANKRD36B	57730	37	2	98164007	98164008	Frame_Shift_Ins	INS	-	T	ORL-207
RNA-seq	ANKRD36B	57730	37	2	98175322	98175322	Missense_Mutation	SNP	C	G	ORL-153
RNA-seq	ANKRD36B	57730	37	2	98196956	98196957	Frame_Shift_Ins	INS	-	T	ORL-166
RNA-seq	TMEM131	23505	37	2	98373837	98373837	Missense_Mutation	SNP	C	A	ORL-214
RNA-seq	TMEM131	23505	37	2	98429152	98429152	Missense_Mutation	SNP	T	C	ORL-195
RNA-seq	EIF5B	9669	37	2	99977877	99977877	Missense_Mutation	SNP	T	G	ORL-115
RNA-seq	C2orf29	55571	37	2	101881400	101881400	Missense_Mutation	SNP	C	A	ORL-136
RNA-seq	MFSD9	84804	37	2	103343363	103343363	Missense_Mutation	SNP	T	C	ORL-188
RNA-seq	MFSD9	84804	37	2	103343363	103343363	Missense_Mutation	SNP	T	C	ORL-247
RNA-seq	SEPT10	151011	37	2	110303634	110303634	Missense_Mutation	SNP	G	A	ORL-136
RNA-seq	MALL	7851	37	2	110849314	110849314	Missense_Mutation	SNP	C	T	ORL-48
RNA-seq	ANAPC1	64682	37	2	112592272	112592272	Missense_Mutation	SNP	C	T	ORL-174
RNA-seq	TMEM87B	84910	37	2	112832535	112832536	Frame_Shift_Ins	INS	-	G	ORL-195
RNA-seq	ZC3H6	376940	37	2	113067706	113067707	Frame_Shift_Ins	INS	-	A	ORL-196
RNA-seq	POLR1B	84172	37	2	113333089	113333089	Missense_Mutation	SNP	G	A	ORL-196
RNA-seq	SLC20A1	6574	37	2	113420573	113420573	Missense_Mutation	SNP	A	G	ORL-196
RNA-seq	CKAP2L	150468	37	2	113513989	113513989	Missense_Mutation	SNP	G	A	ORL-215
RNA-seq	IL1A	3552	37	2	113539358	113539358	Missense_Mutation	SNP	T	C	ORL-247
RNA-seq	IL1RN	3557	37	2	113888688	113888688	Missense_Mutation	SNP	G	T	ORL-150
RNA-seq	PSD4	23550	37	2	113940940	113940940	Missense_Mutation	SNP	G	A	ORL-153
RNA-seq	PSD4	23550	37	2	113950129	113950129	Missense_Mutation	SNP	T	C	ORL-214
RNA-seq	PSD4	23550	37	2	113958747	113958747	Missense_Mutation	SNP	G	A	ORL-215
RNA-seq	DDX18	8886	37	2	118577250	118577250	Missense_Mutation	SNP	C	G	ORL-247
RNA-seq	STEAP3	55240	37	2	120003208	120003208	Missense_Mutation	SNP	C	T	ORL-214
RNA-seq	STEAP3	55240	37	2	120020901	120020901	Missense_Mutation	SNP	C	T	ORL-150
RNA-seq	STEAP3	55240	37	2	120020901	120020901	Missense_Mutation	SNP	C	T	ORL-156
RNA-seq	STEAP3	55240	37	2	120020901	120020901	Missense_Mutation	SNP	C	T	ORL-214
RNA-seq	EPB41L5	57669	37	2	120858380	120858380	Missense_Mutation	SNP	G	T	ORL-166
RNA-seq	ERCC3	2071	37	2	128028912	128028913	Frame_Shift_Ins	INS	-	T	ORL-195
RNA-seq	ERCC3	2071	37	2	128038139	128038139	Missense_Mutation	SNP	C	T	ORL-188
RNA-seq	MAP3K2	10746	37	2	128088045	128088045	Missense_Mutation	SNP	T	C	ORL-153
RNA-seq	AMMECR1L	83607	37	2	128627103	128627103	Missense_Mutation	SNP	T	C	ORL-188
RNA-seq	SAP130	79595	37	2	128712893	128712893	Missense_Mutation	SNP	C	T	ORL-204
RNA-seq	SAP130	79595	37	2	128775457	128775457	Missense_Mutation	SNP	T	G	ORL-48
RNA-seq	UGGT1	56886	37	2	128867292	128867292	Missense_Mutation	SNP	G	A	ORL-48
RNA-seq	IMP4	92856	37	2	131103164	131103164	Missense_Mutation	SNP	G	A	ORL-195
RNA-seq	SPOPL	339745	37	2	139326538	139326538	Missense_Mutation	SNP	G	T	ORL-214
RNA-seq	GTDC1	79712	37	2	144764867	144764867	Missense_Mutation	SNP	C	A	ORL-174
RNA-seq	RIF1	55183	37	2	152296545	152296546	Frame_Shift_Ins	INS	-	A	ORL-195
RNA-seq	RIF1	55183	37	2	152320756	152320756	Missense_Mutation	SNP	C	A	ORL-136
RNA-seq	GPD2	2820	37	2	157367405	157367405	Missense_Mutation	SNP	G	T	ORL-204
RNA-seq	PKP4	8502	37	2	159459601	159459601	Missense_Mutation	SNP	C	T	ORL-247
RNA-seq	PKP4	8502	37	2	159526273	159526273	Missense_Mutation	SNP	G	A	ORL-48
RNA-seq	PKP4	8502	37	2	159526382	159526382	Missense_Mutation	SNP	G	A	ORL-214
RNA-seq	BAZ2B	29994	37	2	160261539	160261540	Frame_Shift_Ins	INS	-	T	ORL-214
RNA-seq	BAZ2B	29994	37	2	160289774	160289774	Missense_Mutation	SNP	G	A	ORL-195
RNA-seq	PLA2R1	22925	37	2	160807916	160807916	Missense_Mutation	SNP	A	T	ORL-188
RNA-seq	PLA2R1	22925	37	2	160833906	160833906	Missense_Mutation	SNP	T	C	ORL-153
RNA-seq	PLA2R1	22925	37	2	160879310	160879310	Missense_Mutation	SNP	C	T	ORL-214
RNA-seq	COBLL1	22837	37	2	165578715	165578715	Missense_Mutation	SNP	G	A	ORL-48
RNA-seq	TTC21B	79809	37	2	166785692	166785692	Missense_Mutation	SNP	A	C	ORL-204
RNA-seq	TTC21B	79809	37	2	166799800	166799800	Missense_Mutation	SNP	T	C	ORL-153
RNA-seq	METTL5	29081	37	2	170681080	170681080	Missense_Mutation	SNP	C	G	ORL-204
RNA-seq	UBR3	130507	37	2	170780618	170780618	Missense_Mutation	SNP	T	G	ORL-214
RNA-seq	SP3	6670	37	2	174820204	174820204	Missense_Mutation	SNP	T	C	ORL-215
RNA-seq	SP3	6670	37	2	174829233	174829233	Missense_Mutation	SNP	T	A	ORL-48
RNA-seq	SCRN3	79634	37	2	175265878	175265878	Missense_Mutation	SNP	G	A	ORL-150
RNA-seq	SCRN3	79634	37	2	175265878	175265878	Missense_Mutation	SNP	G	A	ORL-156
RNA-seq	ATP5G3	518	37	2	176046091	176046091	Missense_Mutation	SNP	G	C	ORL-153
RNA-seq	KIAA1715	80856	37	2	176794783	176794783	Missense_Mutation	SNP	G	C	ORL-136
RNA-seq	NFE2L2	4780	37	2	178098810	178098810	Missense_Mutation	SNP	C	G	ORL-153
RNA-seq	TTC30B	150737	37	2	178416218	178416218	Frame_Shift_Del	DEL	G	-	ORL-150
RNA-seq	TTC30A	92104	37	2	178482953	178482953	Missense_Mutation	SNP	G	C	ORL-196
RNA-seq	PLEKHA3	65977	37	2	179368528	179368528	Missense_Mutation	SNP	G	A	ORL-153
RNA-seq	TTN	7273	37	2	179476673	179476673	Missense_Mutation	SNP	A	G	ORL-204
RNA-seq	TTN	7273	37	2	179476869	179476869	Missense_Mutation	SNP	C	T	ORL-215
RNA-seq	SESTD1	91404	37	2	180014096	180014096	Missense_Mutation	SNP	G	C	ORL-195
RNA-seq	SSFA2	6744	37	2	182756999	182756999	Missense_Mutation	SNP	G	C	ORL-136
RNA-seq	SSFA2	6744	37	2	182767086	182767086	Missense_Mutation	SNP	A	C	ORL-195
RNA-seq	SSFA2	6744	37	2	182780025	182780025	Missense_Mutation	SNP	T	C	ORL-150
RNA-seq	SSFA2	6744	37	2	182780025	182780025	Missense_Mutation	SNP	T	C	ORL-156
RNA-seq	SSFA2	6744	37	2	182783560	182783560	Missense_Mutation	SNP	A	G	ORL-214
RNA-seq	NCKAP1	10787	37	2	183799537	183799537	Frame_Shift_Del	DEL	A	-	ORL-115
RNA-seq	C2orf69	205327	37	2	200776268	200776268	Missense_Mutation	SNP	G	C	ORL-150
RNA-seq	C2orf69	205327	37	2	200776268	200776268	Missense_Mutation	SNP	G	C	ORL-156
RNA-seq	C2orf69	205327	37	2	200776360	200776360	Missense_Mutation	SNP	C	T	ORL-195
RNA-seq	C2orf69	205327	37	2	200790461	200790461	Missense_Mutation	SNP	G	A	ORL-153
RNA-seq	CASP8	841	37	2	202137407	202137407	Missense_Mutation	SNP	G	T	ORL-214
RNA-seq	CASP8	841	37	2	202141549	202141549	Splice_Site	SNP	G	A	ORL-150
RNA-seq	CASP8	841	37	2	202141586	202141586	Missense_Mutation	SNP	C	T	ORL-115
RNA-seq	CASP8	841	37	2	202149671	202149671	Missense_Mutation	SNP	G	C	ORL-247
RNA-seq	CASP8	841	37	2	202149790	202149790	Missense_Mutation	SNP	C	T	ORL-196
RNA-seq	CASP8	841	37	2	202149917	202149917	Missense_Mutation	SNP	C	T	ORL-115
RNA-seq	FZD7	8324	37	2	202900955	202900955	Missense_Mutation	SNP	G	A	ORL-136
RNA-seq	BMPR2	659	37	2	203420654	203420654	Missense_Mutation	SNP	A	G	ORL-188
RNA-seq	NBEAL1	65065	37	2	204000481	204000482	Frame_Shift_Ins	INS	-	T	ORL-48
RNA-seq	NBEAL1	65065	37	2	204000481	204000482	Frame_Shift_Ins	INS	-	T	ORL-188
RNA-seq	NBEAL1	65065	37	2	204013763	204013763	Missense_Mutation	SNP	G	A	ORL-196
RNA-seq	NBEAL1	65065	37	2	204013763	204013763	Missense_Mutation	SNP	G	A	ORL-204
RNA-seq	NBEAL1	65065	37	2	204039883	204039883	Missense_Mutation	SNP	G	C	ORL-214
RNA-seq	RAPH1	65059	37	2	204305468	204305469	Frame_Shift_Ins	INS	-	T	ORL-196
RNA-seq	RAPH1	65059	37	2	204305468	204305469	Frame_Shift_Ins	INS	-	T	ORL-207
RNA-seq	RAPH1	65059	37	2	204305468	204305469	Frame_Shift_Ins	INS	-	T	ORL-214
RNA-seq	INO80D	54891	37	2	206874422	206874423	Frame_Shift_Ins	INS	-	T	ORL-156
RNA-seq	ZDBF2	57683	37	2	207173361	207173361	Missense_Mutation	SNP	C	T	ORL-196
RNA-seq	ZDBF2	57683	37	2	207174427	207174428	Frame_Shift_Ins	INS	-	A	ORL-215
RNA-seq	PIKFYVE	200576	37	2	209195320	209195320	Missense_Mutation	SNP	C	G	ORL-153
RNA-seq	PIKFYVE	200576	37	2	209220015	209220015	Missense_Mutation	SNP	G	A	ORL-214
RNA-seq	SPAG16	79582	37	2	214149284	214149284	Missense_Mutation	SNP	C	T	ORL-188
RNA-seq	SPAG16	79582	37	2	214204963	214204964	Frame_Shift_Ins	INS	-	A	ORL-174
RNA-seq	BARD1	580	37	2	215657132	215657132	Missense_Mutation	SNP	C	A	ORL-150
RNA-seq	BARD1	580	37	2	215657132	215657132	Missense_Mutation	SNP	C	A	ORL-156
RNA-seq	MREG	55686	37	2	216809668	216809668	Missense_Mutation	SNP	C	T	ORL-207
RNA-seq	MARCH4	57574	37	2	217148306	217148307	Frame_Shift_Ins	INS	-	T	ORL-48
RNA-seq	SMARCAL1	50485	37	2	217293421	217293421	Missense_Mutation	SNP	C	T	ORL-207
RNA-seq	USP37	57695	37	2	219353085	219353085	Missense_Mutation	SNP	C	T	ORL-214
RNA-seq	ZNF142	7701	37	2	219515189	219515189	Missense_Mutation	SNP	C	G	ORL-136
RNA-seq	ZNF142	7701	37	2	219515241	219515241	Missense_Mutation	SNP	G	C	ORL-136
RNA-seq	STK36	27148	37	2	219556882	219556882	Missense_Mutation	SNP	G	A	ORL-48
RNA-seq	STK36	27148	37	2	219563910	219563910	Missense_Mutation	SNP	G	A	ORL-196
RNA-seq	TTLL4	9654	37	2	219602737	219602737	Missense_Mutation	SNP	A	G	ORL-247
RNA-seq	TTLL4	9654	37	2	219603279	219603279	Missense_Mutation	SNP	G	A	ORL-204
RNA-seq	TTLL4	9654	37	2	219611870	219611870	Missense_Mutation	SNP	C	T	ORL-207
RNA-seq	FAM134A	79137	37	2	220047260	220047260	Missense_Mutation	SNP	C	T	ORL-166
RNA-seq	ANKZF1	55139	37	2	220096674	220096674	Missense_Mutation	SNP	A	C	ORL-174
RNA-seq	ANKZF1	55139	37	2	220100448	220100448	Missense_Mutation	SNP	C	A	ORL-150
RNA-seq	ANKZF1	55139	37	2	220100448	220100448	Missense_Mutation	SNP	C	A	ORL-156
RNA-seq	ANKZF1	55139	37	2	220101046	220101046	Missense_Mutation	SNP	G	A	ORL-215
RNA-seq	STK16	8576	37	2	220113175	220113175	Missense_Mutation	SNP	C	T	ORL-166
RNA-seq	GMPPA	29926	37	2	220370238	220370238	Missense_Mutation	SNP	C	T	ORL-214
RNA-seq	CHPF	79586	37	2	220404547	220404547	Missense_Mutation	SNP	C	T	ORL-204
RNA-seq	CHPF	79586	37	2	220408050	220408050	Missense_Mutation	SNP	G	T	ORL-136
RNA-seq	CHPF	79586	37	2	220408050	220408050	Missense_Mutation	SNP	G	T	ORL-195
RNA-seq	CHPF	79586	37	2	220408050	220408050	Missense_Mutation	SNP	G	T	ORL-196
RNA-seq	OBSL1	23363	37	2	220422788	220422788	Missense_Mutation	SNP	G	A	ORL-207
RNA-seq	OBSL1	23363	37	2	220432234	220432234	Missense_Mutation	SNP	G	A	ORL-115
RNA-seq	OBSL1	23363	37	2	220432831	220432831	Missense_Mutation	SNP	A	G	ORL-153
RNA-seq	SLC4A3	6508	37	2	220503545	220503545	Missense_Mutation	SNP	G	A	ORL-215
RNA-seq	DNER	92737	37	2	230231695	230231695	Missense_Mutation	SNP	G	A	ORL-174
RNA-seq	SP140L	93349	37	2	231256885	231256885	Missense_Mutation	SNP	T	C	ORL-166
RNA-seq	SP100	6672	37	2	231333812	231333812	Splice_Site	SNP	G	A	ORL-150
RNA-seq	SP100	6672	37	2	231333812	231333812	Splice_Site	SNP	G	A	ORL-156
RNA-seq	PSMD1	5707	37	2	231941848	231941848	Missense_Mutation	SNP	C	T	ORL-115
RNA-seq	ARMC9	80210	37	2	232079626	232079626	Missense_Mutation	SNP	G	A	ORL-214
RNA-seq	ARMC9	80210	37	2	232081401	232081401	Missense_Mutation	SNP	G	T	ORL-153
RNA-seq	ARMC9	80210	37	2	232127040	232127040	Missense_Mutation	SNP	G	A	ORL-174
RNA-seq	ARMC9	80210	37	2	232209777	232209777	Missense_Mutation	SNP	G	A	ORL-166
RNA-seq	DGKD	8527	37	2	234359660	234359660	Missense_Mutation	SNP	G	A	ORL-115
RNA-seq	DGKD	8527	37	2	234371076	234371076	Missense_Mutation	SNP	C	A	ORL-196
RNA-seq	HJURP	55355	37	2	234750390	234750390	Missense_Mutation	SNP	C	T	ORL-196
RNA-seq	SH3BP4	23677	37	2	235950668	235950668	Missense_Mutation	SNP	G	A	ORL-166
RNA-seq	SH3BP4	23677	37	2	235961273	235961273	Missense_Mutation	SNP	C	T	ORL-48
RNA-seq	PER2	8864	37	2	239162221	239162221	Missense_Mutation	SNP	C	T	ORL-195
RNA-seq	PASK	23178	37	2	242054484	242054484	Missense_Mutation	SNP	G	C	ORL-48
RNA-seq	HDLBP	3069	37	2	242194531	242194531	Missense_Mutation	SNP	G	A	ORL-174
RNA-seq	FARP2	9855	37	2	242380917	242380917	Missense_Mutation	SNP	C	A	ORL-166
RNA-seq	DTYMK	1841	37	2	242626183	242626183	Missense_Mutation	SNP	C	T	ORL-48
RNA-seq	SUMF1	285362	37	3	4508835	4508835	Missense_Mutation	SNP	G	A	ORL-195
RNA-seq	ITPR1	3708	37	3	4808383	4808383	Nonsense_Mutation	SNP	C	G	ORL-153
RNA-seq	BHLHE40	8553	37	3	5024821	5024821	Missense_Mutation	SNP	C	G	ORL-247
RNA-seq	EDEM1	9695	37	3	5229521	5229521	Missense_Mutation	SNP	G	A	ORL-207
RNA-seq	SETD5	55209	37	3	9476554	9476554	Missense_Mutation	SNP	G	A	ORL-174
RNA-seq	SETD5	55209	37	3	9517485	9517485	Missense_Mutation	SNP	C	A	ORL-204
RNA-seq	OGG1	4968	37	3	9798482	9798482	Nonsense_Mutation	SNP	T	G	ORL-207
RNA-seq	TTLL3	26140	37	3	9859427	9859428	Frame_Shift_Ins	INS	-	A	ORL-136
RNA-seq	HRH1	3269	37	3	11301613	11301613	Missense_Mutation	SNP	T	C	ORL-195
RNA-seq	HRH1	3269	37	3	11301679	11301679	Missense_Mutation	SNP	G	A	ORL-195
RNA-seq	VGLL4	9686	37	3	11600101	11600101	Missense_Mutation	SNP	G	T	ORL-215
RNA-seq	TSEN2	80746	37	3	12545129	12545129	Missense_Mutation	SNP	A	T	ORL-196
RNA-seq	CAND2	23066	37	3	12875309	12875309	Missense_Mutation	SNP	C	T	ORL-174
RNA-seq	TMEM43	79188	37	3	14177355	14177355	Missense_Mutation	SNP	A	T	ORL-214
RNA-seq	ZFYVE20	64145	37	3	15115815	15115815	Missense_Mutation	SNP	C	T	ORL-115
RNA-seq	BTD	686	37	3	15686331	15686331	Missense_Mutation	SNP	A	G	ORL-214
RNA-seq	ANKRD28	23243	37	3	15711983	15711983	Missense_Mutation	SNP	C	T	ORL-166
RNA-seq	ANKRD28	23243	37	3	15727774	15727774	Missense_Mutation	SNP	T	C	ORL-166
RNA-seq	SGOL1	151648	37	3	20215872	20215872	Missense_Mutation	SNP	G	A	ORL-115
RNA-seq	SGOL1	151648	37	3	20216049	20216050	Frame_Shift_Ins	INS	-	T	ORL-204
RNA-seq	NGLY1	55768	37	3	25760998	25760998	Missense_Mutation	SNP	G	A	ORL-195
RNA-seq	CRTAP	10491	37	3	33165919	33165919	Missense_Mutation	SNP	T	C	ORL-115
RNA-seq	CRTAP	10491	37	3	33165919	33165919	Missense_Mutation	SNP	T	C	ORL-215
RNA-seq	MLH1	4292	37	3	37061851	37061851	Missense_Mutation	SNP	A	G	ORL-215
RNA-seq	VILL	50853	37	3	38045785	38045785	Missense_Mutation	SNP	T	A	ORL-48
RNA-seq	VILL	50853	37	3	38045785	38045785	Missense_Mutation	SNP	T	A	ORL-153
RNA-seq	MYD88	4615	37	3	38182703	38182703	Missense_Mutation	SNP	G	A	ORL-214
RNA-seq	XYLB	9942	37	3	38407217	38407217	Missense_Mutation	SNP	G	A	ORL-174
RNA-seq	GORASP1	64689	37	3	39141813	39141813	Missense_Mutation	SNP	G	T	ORL-156
RNA-seq	CSRNP1	64651	37	3	39185849	39185849	Missense_Mutation	SNP	C	T	ORL-247
RNA-seq	CSRNP1	64651	37	3	39188129	39188129	Missense_Mutation	SNP	G	C	ORL-153
RNA-seq	SLC25A38	54977	37	3	39436042	39436042	Missense_Mutation	SNP	G	A	ORL-215
RNA-seq	ENTPD3	956	37	3	40433532	40433532	Missense_Mutation	SNP	G	A	ORL-207
RNA-seq	C3orf39	84892	37	3	43122068	43122068	Missense_Mutation	SNP	C	T	ORL-166
RNA-seq	ABHD5	51099	37	3	43740846	43740846	Missense_Mutation	SNP	G	A	ORL-188
RNA-seq	ZNF197	10168	37	3	44684888	44684888	Missense_Mutation	SNP	C	G	ORL-174
RNA-seq	ZNF197	10168	37	3	44685233	44685234	Frame_Shift_Ins	INS	-	A	ORL-214
RNA-seq	ZNF35	7584	37	3	44700762	44700762	Missense_Mutation	SNP	G	A	ORL-207
RNA-seq	ZNF35	7584	37	3	44700762	44700762	Missense_Mutation	SNP	G	A	ORL-215
RNA-seq	CDCP1	64866	37	3	45127255	45127255	Missense_Mutation	SNP	G	A	ORL-174
RNA-seq	FYCO1	79443	37	3	46011207	46011207	Missense_Mutation	SNP	C	T	ORL-174
RNA-seq	ALS2CL	259173	37	3	46728508	46728508	Missense_Mutation	SNP	G	C	ORL-153
RNA-seq	NBEAL2	23218	37	3	47033103	47033103	Missense_Mutation	SNP	C	T	ORL-214
RNA-seq	NBEAL2	23218	37	3	47037819	47037819	Missense_Mutation	SNP	G	A	ORL-115
RNA-seq	NBEAL2	23218	37	3	47038878	47038878	Missense_Mutation	SNP	G	A	ORL-196
RNA-seq	SETD2	29072	37	3	47098492	47098492	Missense_Mutation	SNP	G	A	ORL-247
RNA-seq	PTPN23	25930	37	3	47454608	47454608	Missense_Mutation	SNP	G	A	ORL-214
RNA-seq	DHX30	22907	37	3	47890804	47890804	Missense_Mutation	SNP	G	A	ORL-174
RNA-seq	NME6	10201	37	3	48336585	48336585	Missense_Mutation	SNP	C	T	ORL-136
RNA-seq	PLXNB1	5364	37	3	48454306	48454306	Missense_Mutation	SNP	C	T	ORL-153
RNA-seq	PLXNB1	5364	37	3	48459673	48459673	Missense_Mutation	SNP	C	T	ORL-174
RNA-seq	PLXNB1	5364	37	3	48461183	48461183	Missense_Mutation	SNP	C	T	ORL-153
RNA-seq	CCDC51	79714	37	3	48476382	48476382	Missense_Mutation	SNP	C	T	ORL-48
RNA-seq	PFKFB4	5210	37	3	48587325	48587325	Missense_Mutation	SNP	C	T	ORL-136
RNA-seq	COL7A1	1294	37	3	48615754	48615755	Frame_Shift_Ins	INS	-	T	ORL-174
RNA-seq	COL7A1	1294	37	3	48615754	48615755	Frame_Shift_Ins	INS	-	T	ORL-195
RNA-seq	COL7A1	1294	37	3	48615754	48615755	Frame_Shift_Ins	INS	-	T	ORL-215
RNA-seq	UQCRC1	7384	37	3	48638802	48638802	Missense_Mutation	SNP	G	A	ORL-153
RNA-seq	UQCRC1	7384	37	3	48646720	48646720	Missense_Mutation	SNP	T	C	ORL-204
RNA-seq	NCKIPSD	51517	37	3	48719586	48719586	Missense_Mutation	SNP	G	A	ORL-153
RNA-seq	PRKAR2A	5576	37	3	48828011	48828011	Missense_Mutation	SNP	C	T	ORL-215
RNA-seq	WDR6	11180	37	3	49049385	49049385	Missense_Mutation	SNP	C	G	ORL-196
RNA-seq	IMPDH2	3615	37	3	49065267	49065267	Missense_Mutation	SNP	C	T	ORL-215
RNA-seq	USP19	10869	37	3	49153506	49153506	Missense_Mutation	SNP	C	A	ORL-214
RNA-seq	USP19	10869	37	3	49153935	49153935	Missense_Mutation	SNP	G	T	ORL-150
RNA-seq	USP19	10869	37	3	49153935	49153935	Missense_Mutation	SNP	G	T	ORL-156
RNA-seq	RHOA	387	37	3	49412902	49412902	Missense_Mutation	SNP	T	A	ORL-156
RNA-seq	RHOA	387	37	3	49412905	49412905	Missense_Mutation	SNP	C	G	ORL-196
RNA-seq	DAG1	1605	37	3	49568512	49568512	Missense_Mutation	SNP	G	C	ORL-153
RNA-seq	MST1	4485	37	3	49722464	49722464	Frame_Shift_Del	DEL	G	-	ORL-153
RNA-seq	MST1	4485	37	3	49722464	49722464	Frame_Shift_Del	DEL	G	-	ORL-207
RNA-seq	MST1	4485	37	3	49722464	49722464	Frame_Shift_Del	DEL	G	-	ORL-215
RNA-seq	MST1	4485	37	3	49723916	49723916	Splice_Site	SNP	T	G	ORL-207
RNA-seq	MST1	4485	37	3	49723916	49723916	Splice_Site	SNP	T	G	ORL-215
RNA-seq	MST1	4485	37	3	49723916	49723916	Splice_Site	SNP	T	G	ORL-247
RNA-seq	RNF123	63891	37	3	49728885	49728885	Missense_Mutation	SNP	A	T	ORL-136
RNA-seq	MST1R	4486	37	3	49933813	49933813	Missense_Mutation	SNP	G	C	ORL-136
RNA-seq	HYAL1	3373	37	3	50339522	50339522	Missense_Mutation	SNP	A	T	ORL-150
RNA-seq	HYAL1	3373	37	3	50339522	50339522	Missense_Mutation	SNP	A	T	ORL-156
RNA-seq	CYB561D2	11068	37	3	50390810	50390810	Missense_Mutation	SNP	G	A	ORL-153
RNA-seq	HEMK1	51409	37	3	50617328	50617328	Missense_Mutation	SNP	C	A	ORL-166
RNA-seq	RBM15B	29890	37	3	51430172	51430172	Missense_Mutation	SNP	G	C	ORL-215
RNA-seq	RRP9	9136	37	3	51969389	51969389	Missense_Mutation	SNP	C	G	ORL-214
RNA-seq	WDR82	80335	37	3	52293264	52293264	Missense_Mutation	SNP	C	A	ORL-207
RNA-seq	RFT1	91869	37	3	53138053	53138053	Missense_Mutation	SNP	C	T	ORL-196
RNA-seq	DCP1A	55802	37	3	53326500	53326500	Missense_Mutation	SNP	T	C	ORL-153
RNA-seq	ACTR8	93973	37	3	53906519	53906519	Missense_Mutation	SNP	A	C	ORL-207
RNA-seq	CCDC66	285331	37	3	56597856	56597857	Frame_Shift_Ins	INS	-	A	ORL-214
RNA-seq	CCDC66	285331	37	3	56598017	56598018	Frame_Shift_Ins	INS	-	A	ORL-153
RNA-seq	CCDC66	285331	37	3	56600676	56600676	Missense_Mutation	SNP	T	C	ORL-136
RNA-seq	SLMAP	7871	37	3	57902766	57902766	Missense_Mutation	SNP	A	T	ORL-48
RNA-seq	FLNB	2317	37	3	58083696	58083696	Missense_Mutation	SNP	A	G	ORL-174
RNA-seq	FLNB	2317	37	3	58124113	58124113	Missense_Mutation	SNP	G	C	ORL-195
RNA-seq	ATXN7	6314	37	3	63965629	63965629	Missense_Mutation	SNP	G	A	ORL-153
RNA-seq	MAGI1	9223	37	3	65342067	65342067	Missense_Mutation	SNP	C	T	ORL-153
RNA-seq	MAGI1	9223	37	3	65464320	65464320	Missense_Mutation	SNP	T	A	ORL-214
RNA-seq	SUCLG2	8801	37	3	67451217	67451217	Missense_Mutation	SNP	T	C	ORL-215
RNA-seq	UBA3	9039	37	3	69112266	69112266	Missense_Mutation	SNP	T	A	ORL-115
RNA-seq	FRMD4B	23150	37	3	69247889	69247889	Missense_Mutation	SNP	G	C	ORL-214
RNA-seq	CRYBG3	0	37	3	97591665	97591665	Missense_Mutation	SNP	A	T	ORL-48
RNA-seq	CRYBG3	131544	37	3	97617776	97617776	Missense_Mutation	SNP	G	A	ORL-196
RNA-seq	MINA	84864	37	3	97680435	97680435	Missense_Mutation	SNP	C	T	ORL-150
RNA-seq	MINA	84864	37	3	97680435	97680435	Missense_Mutation	SNP	C	T	ORL-156
RNA-seq	DCBLD2	131566	37	3	98568388	98568388	Missense_Mutation	SNP	T	C	ORL-204
RNA-seq	DCBLD2	131566	37	3	98620133	98620133	Missense_Mutation	SNP	G	A	ORL-48
RNA-seq	COL8A1	1295	37	3	99509657	99509657	Missense_Mutation	SNP	T	C	ORL-196
RNA-seq	COL8A1	1295	37	3	99514169	99514169	Missense_Mutation	SNP	T	C	ORL-204
RNA-seq	FILIP1L	11259	37	3	99569837	99569837	Missense_Mutation	SNP	A	G	ORL-166
RNA-seq	TBC1D23	55773	37	3	100016789	100016789	Missense_Mutation	SNP	G	C	ORL-115
RNA-seq	SENP7	57337	37	3	101083742	101083742	Missense_Mutation	SNP	T	C	ORL-214
RNA-seq	NFKBIZ	64332	37	3	101571740	101571740	Missense_Mutation	SNP	C	G	ORL-247
RNA-seq	ALCAM	214	37	3	105266018	105266018	Missense_Mutation	SNP	C	T	ORL-215
RNA-seq	DZIP3	9666	37	3	108363318	108363319	Frame_Shift_Ins	INS	-	A	ORL-48
RNA-seq	DZIP3	9666	37	3	108405394	108405394	Missense_Mutation	SNP	A	T	ORL-174
RNA-seq	KIAA2018	205717	37	3	113376432	113376432	Missense_Mutation	SNP	G	A	ORL-115
RNA-seq	KIAA2018	205717	37	3	113377481	113377482	Frame_Shift_Ins	INS	-	T	ORL-48
RNA-seq	KIAA2018	205717	37	3	113377481	113377482	Frame_Shift_Ins	INS	-	T	ORL-150
RNA-seq	KIAA2018	205717	37	3	113377481	113377482	Frame_Shift_Ins	INS	-	T	ORL-156
RNA-seq	KIAA2018	205717	37	3	113377481	113377482	Frame_Shift_Ins	INS	-	T	ORL-196
RNA-seq	KIAA2018	205717	37	3	113377481	113377482	Frame_Shift_Ins	INS	-	T	ORL-215
RNA-seq	ZDHHC23	254887	37	3	113673143	113673143	Missense_Mutation	SNP	C	T	ORL-174
RNA-seq	ZDHHC23	254887	37	3	113673143	113673143	Missense_Mutation	SNP	C	T	ORL-214
RNA-seq	KIAA1407	57577	37	3	113765534	113765535	Frame_Shift_Ins	INS	-	A	ORL-195
RNA-seq	B4GALT4	8702	37	3	118948798	118948798	Missense_Mutation	SNP	T	C	ORL-247
RNA-seq	TMEM39A	55254	37	3	119165904	119165904	Missense_Mutation	SNP	C	T	ORL-195
RNA-seq	KTELC1	56983	37	3	119207791	119207791	Missense_Mutation	SNP	C	A	ORL-153
RNA-seq	LRRC58	116064	37	3	120067961	120067961	Missense_Mutation	SNP	C	T	ORL-195
RNA-seq	POLQ	10721	37	3	121207894	121207895	Frame_Shift_Ins	INS	-	T	ORL-214
RNA-seq	POLQ	10721	37	3	121208088	121208088	Missense_Mutation	SNP	G	C	ORL-247
RNA-seq	POLQ	10721	37	3	121208275	121208276	Frame_Shift_Ins	INS	-	T	ORL-48
RNA-seq	POLQ	10721	37	3	121208275	121208276	Frame_Shift_Ins	INS	-	T	ORL-153
RNA-seq	POLQ	10721	37	3	121208275	121208276	Frame_Shift_Ins	INS	-	T	ORL-188
RNA-seq	POLQ	10721	37	3	121208275	121208276	Frame_Shift_Ins	INS	-	T	ORL-196
RNA-seq	POLQ	10721	37	3	121208275	121208276	Frame_Shift_Ins	INS	-	T	ORL-247
RNA-seq	POLQ	10721	37	3	121208555	121208555	Missense_Mutation	SNP	G	T	ORL-247
RNA-seq	GOLGB1	2804	37	3	121412618	121412618	Missense_Mutation	SNP	T	C	ORL-153
RNA-seq	GOLGB1	2804	37	3	121412618	121412618	Missense_Mutation	SNP	T	C	ORL-195
RNA-seq	GOLGB1	2804	37	3	121412618	121412618	Missense_Mutation	SNP	T	C	ORL-204
RNA-seq	GOLGB1	2804	37	3	121413713	121413713	Missense_Mutation	SNP	T	C	ORL-214
RNA-seq	GOLGB1	2804	37	3	121417452	121417452	Missense_Mutation	SNP	C	T	ORL-136
RNA-seq	PARP9	83666	37	3	122271341	122271341	Missense_Mutation	SNP	A	G	ORL-196
RNA-seq	PARP14	54625	37	3	122432271	122432271	Missense_Mutation	SNP	G	C	ORL-214
RNA-seq	MYLK	4638	37	3	123471214	123471214	Missense_Mutation	SNP	C	T	ORL-207
RNA-seq	CCDC14	64770	37	3	123666077	123666077	Missense_Mutation	SNP	A	T	ORL-188
RNA-seq	ITGB5	3693	37	3	124527879	124527879	Missense_Mutation	SNP	A	G	ORL-166
RNA-seq	PLXNA1	5361	37	3	126739152	126739152	Frame_Shift_Del	DEL	G	-	ORL-153
RNA-seq	RUVBL1	8607	37	3	127838248	127838248	Missense_Mutation	SNP	C	T	ORL-150
RNA-seq	RUVBL1	8607	37	3	127838248	127838248	Missense_Mutation	SNP	C	T	ORL-156
RNA-seq	EEFSEC	60678	37	3	127981000	127981000	Missense_Mutation	SNP	C	T	ORL-196
RNA-seq	ACAD9	28976	37	3	128623262	128623262	Missense_Mutation	SNP	G	A	ORL-196
RNA-seq	COPG	22820	37	3	128996146	128996146	Frame_Shift_Del	DEL	G	-	ORL-195
RNA-seq	PIK3R4	30849	37	3	130437353	130437353	Missense_Mutation	SNP	T	A	ORL-48
RNA-seq	ASTE1	28990	37	3	130743759	130743759	Missense_Mutation	SNP	C	T	ORL-188
RNA-seq	DNAJC13	23317	37	3	132166779	132166779	Missense_Mutation	SNP	G	A	ORL-150
RNA-seq	DNAJC13	23317	37	3	132166779	132166779	Missense_Mutation	SNP	G	A	ORL-156
RNA-seq	DNAJC13	23317	37	3	132219738	132219738	Missense_Mutation	SNP	G	C	ORL-195
RNA-seq	ACAD11	84129	37	3	132294681	132294681	Missense_Mutation	SNP	C	T	ORL-166
RNA-seq	ACAD11	84129	37	3	132338334	132338334	Missense_Mutation	SNP	G	C	ORL-174
RNA-seq	ACAD11	84129	37	3	132345559	132345559	Frame_Shift_Del	DEL	T	-	ORL-115
RNA-seq	AMOTL2	51421	37	3	134080517	134080517	Missense_Mutation	SNP	C	T	ORL-153
RNA-seq	PCCB	5096	37	3	135980813	135980813	Missense_Mutation	SNP	C	T	ORL-188
RNA-seq	PCCB	5096	37	3	136002730	136002730	Missense_Mutation	SNP	C	T	ORL-136
RNA-seq	STAG1	10274	37	3	136087998	136087998	Missense_Mutation	SNP	C	A	ORL-136
RNA-seq	NCK1	4690	37	3	136664453	136664453	Missense_Mutation	SNP	T	G	ORL-247
RNA-seq	IL20RB	53833	37	3	136699395	136699395	Missense_Mutation	SNP	C	T	ORL-204
RNA-seq	COPB2	9276	37	3	139077603	139077603	Missense_Mutation	SNP	T	C	ORL-153
RNA-seq	ACPL2	92370	37	3	141006211	141006211	Missense_Mutation	SNP	G	A	ORL-136
RNA-seq	XRN1	54464	37	3	142139989	142139989	Missense_Mutation	SNP	G	A	ORL-153
RNA-seq	XRN1	54464	37	3	142142408	142142409	Frame_Shift_Ins	INS	-	T	ORL-247
RNA-seq	ATR	545	37	3	142212065	142212065	Missense_Mutation	SNP	A	G	ORL-214
RNA-seq	RNF13	11342	37	3	149638925	149638925	Missense_Mutation	SNP	C	T	ORL-247
RNA-seq	RAP2B	5912	37	3	152880522	152880522	Missense_Mutation	SNP	G	T	ORL-195
RNA-seq	RSRC1	51319	37	3	157839940	157839941	Frame_Shift_Ins	INS	-	A	ORL-247
RNA-seq	RSRC1	51319	37	3	157840007	157840007	Missense_Mutation	SNP	G	T	ORL-150
RNA-seq	RSRC1	51319	37	3	157840007	157840007	Missense_Mutation	SNP	G	T	ORL-156
RNA-seq	RSRC1	51319	37	3	157841756	157841756	Missense_Mutation	SNP	C	G	ORL-207
RNA-seq	IFT80	57560	37	3	160073928	160073928	Missense_Mutation	SNP	C	T	ORL-214
RNA-seq	GOLIM4	27333	37	3	167750318	167750318	Missense_Mutation	SNP	G	A	ORL-196
RNA-seq	ARPM1	84517	37	3	169485651	169485651	Missense_Mutation	SNP	G	A	ORL-204
RNA-seq	MYNN	55892	37	3	169496929	169496929	Missense_Mutation	SNP	G	A	ORL-153
RNA-seq	SKIL	6498	37	3	170108106	170108106	Missense_Mutation	SNP	G	A	ORL-48
RNA-seq	SKIL	6498	37	3	170108106	170108106	Missense_Mutation	SNP	G	A	ORL-195
RNA-seq	SKIL	6498	37	3	170110083	170110083	Missense_Mutation	SNP	G	A	ORL-174
RNA-seq	PLD1	5337	37	3	171452760	171452760	Missense_Mutation	SNP	T	A	ORL-214
RNA-seq	PLD1	5337	37	3	171455819	171455819	Missense_Mutation	SNP	C	T	ORL-196
RNA-seq	FNDC3B	64778	37	3	172013240	172013240	Missense_Mutation	SNP	C	A	ORL-207
RNA-seq	PIK3CA	5290	37	3	178936095	178936095	Missense_Mutation	SNP	A	G	ORL-150
RNA-seq	PIK3CA	5290	37	3	178952085	178952085	Missense_Mutation	SNP	A	T	ORL-115
RNA-seq	MFN1	55669	37	3	179085272	179085272	Missense_Mutation	SNP	G	A	ORL-166
RNA-seq	ACTL6A	86	37	3	179294514	179294515	Splice_Site	INS	-	GAAGCT	ORL-48
RNA-seq	MRPL47	57129	37	3	179320578	179320579	Frame_Shift_Ins	INS	-	A	ORL-207
RNA-seq	TTC14	151613	37	3	180327542	180327542	Missense_Mutation	SNP	C	A	ORL-204
RNA-seq	MCCC1	56922	37	3	182788862	182788862	Missense_Mutation	SNP	T	C	ORL-214
RNA-seq	LAMP3	27074	37	3	182872144	182872144	Missense_Mutation	SNP	C	T	ORL-115
RNA-seq	ABCC5	10057	37	3	183689653	183689653	Missense_Mutation	SNP	G	C	ORL-207
RNA-seq	EIF4G1	1981	37	3	184035137	184035137	Missense_Mutation	SNP	C	T	ORL-150
RNA-seq	EIF4G1	1981	37	3	184040419	184040419	Missense_Mutation	SNP	C	T	ORL-153
RNA-seq	VPS8	23355	37	3	184550538	184550538	Missense_Mutation	SNP	T	C	ORL-174
RNA-seq	TBCCD1	55171	37	3	186272137	186272137	Missense_Mutation	SNP	C	T	ORL-204
RNA-seq	RFC4	5984	37	3	186508008	186508008	Missense_Mutation	SNP	C	T	ORL-247
RNA-seq	LPP	4026	37	3	188327403	188327403	Missense_Mutation	SNP	G	T	ORL-153
RNA-seq	TP63	8626	37	3	189586425	189586425	Missense_Mutation	SNP	G	T	ORL-150
RNA-seq	TP63	8626	37	3	189586425	189586425	Missense_Mutation	SNP	G	T	ORL-156
RNA-seq	TP63	8626	37	3	189607239	189607239	Missense_Mutation	SNP	C	A	ORL-195
RNA-seq	ATP13A3	79572	37	3	194174988	194174988	Missense_Mutation	SNP	T	C	ORL-153
RNA-seq	ATP13A3	79572	37	3	194181422	194181422	Missense_Mutation	SNP	T	C	ORL-215
RNA-seq	TMEM44	93109	37	3	194325119	194325119	Missense_Mutation	SNP	G	A	ORL-150
RNA-seq	TMEM44	93109	37	3	194325119	194325119	Missense_Mutation	SNP	G	A	ORL-156
RNA-seq	TMEM44	93109	37	3	194337833	194337833	Missense_Mutation	SNP	G	C	ORL-150
RNA-seq	TMEM44	93109	37	3	194337833	194337833	Missense_Mutation	SNP	G	C	ORL-156
RNA-seq	TMEM44	93109	37	3	194343965	194343966	Frame_Shift_Ins	INS	-	G	ORL-174
RNA-seq	PPP1R2	5504	37	3	195269766	195269766	Missense_Mutation	SNP	G	A	ORL-195
RNA-seq	TNK2	10188	37	3	195594533	195594533	Missense_Mutation	SNP	T	C	ORL-195
RNA-seq	PCYT1A	5130	37	3	195975189	195975189	Nonsense_Mutation	SNP	G	A	ORL-207
RNA-seq	TM4SF19	116211	37	3	196050813	196050813	Missense_Mutation	SNP	C	T	ORL-48
RNA-seq	RNF168	165918	37	3	196210758	196210758	Missense_Mutation	SNP	T	C	ORL-215
RNA-seq	WDR53	348793	37	3	196281327	196281328	Frame_Shift_Ins	INS	-	T	ORL-136
RNA-seq	WDR53	348793	37	3	196281327	196281328	Frame_Shift_Ins	INS	-	T	ORL-195
RNA-seq	PIGX	54965	37	3	196443775	196443775	Missense_Mutation	SNP	G	C	ORL-195
RNA-seq	PIGX	54965	37	3	196449372	196449372	Missense_Mutation	SNP	G	A	ORL-207
RNA-seq	MFI2	4241	37	3	196749847	196749847	Missense_Mutation	SNP	C	T	ORL-215
RNA-seq	ZNF721	170960	37	4	436379	436379	Missense_Mutation	SNP	G	A	ORL-214
RNA-seq	ZNF721	170960	37	4	437510	437510	Missense_Mutation	SNP	T	C	ORL-214
RNA-seq	GAK	2580	37	4	862378	862378	Missense_Mutation	SNP	G	A	ORL-166
RNA-seq	KIAA1530	57654	37	4	1369188	1369188	Missense_Mutation	SNP	G	C	ORL-195
RNA-seq	CRIPAK	285464	37	4	1388724	1388724	Missense_Mutation	SNP	C	G	ORL-115
RNA-seq	TMEM129	92305	37	4	1719952	1719952	Missense_Mutation	SNP	A	T	ORL-195
RNA-seq	FGFR3	2261	37	4	1801071	1801071	Missense_Mutation	SNP	G	A	ORL-174
RNA-seq	LETM1	3954	37	4	1821172	1821172	Missense_Mutation	SNP	C	T	ORL-195
RNA-seq	WHSC2	7469	37	4	1985717	1985717	Missense_Mutation	SNP	G	A	ORL-166
RNA-seq	FAM193A	8603	37	4	2664927	2664927	Missense_Mutation	SNP	C	A	ORL-153
RNA-seq	FAM193A	8603	37	4	2695385	2695385	Missense_Mutation	SNP	C	T	ORL-215
RNA-seq	NOP14	8602	37	4	2941327	2941327	Missense_Mutation	SNP	G	A	ORL-188
RNA-seq	RGS12	6002	37	4	3317941	3317941	Missense_Mutation	SNP	C	T	ORL-195
RNA-seq	RGS12	6002	37	4	3318113	3318114	Frame_Shift_Ins	INS	-	A	ORL-204
RNA-seq	LRPAP1	4043	37	4	3534069	3534069	Missense_Mutation	SNP	C	G	ORL-214
RNA-seq	TMEM128	85013	37	4	4242133	4242133	Missense_Mutation	SNP	A	G	ORL-188
RNA-seq	EVC2	132884	37	4	5642542	5642542	Missense_Mutation	SNP	C	T	ORL-150
RNA-seq	EVC2	132884	37	4	5642542	5642542	Missense_Mutation	SNP	C	T	ORL-156
RNA-seq	EVC2	132884	37	4	5667334	5667334	Missense_Mutation	SNP	C	A	ORL-48
RNA-seq	EVC2	132884	37	4	5667343	5667343	Missense_Mutation	SNP	A	T	ORL-48
RNA-seq	EVC	2121	37	4	5754777	5754777	Missense_Mutation	SNP	G	A	ORL-204
RNA-seq	WFS1	7466	37	4	6303907	6303908	In_Frame_Ins	INS	-	GAC	ORL-196
RNA-seq	MAN2B2	23324	37	4	6596390	6596390	Missense_Mutation	SNP	C	T	ORL-207
RNA-seq	MAN2B2	23324	37	4	6619176	6619176	Missense_Mutation	SNP	G	T	ORL-215
RNA-seq	MAN2B2	23324	37	4	6623004	6623004	Missense_Mutation	SNP	C	A	ORL-166
RNA-seq	TBC1D14	57533	37	4	6995970	6995970	Missense_Mutation	SNP	G	C	ORL-166
RNA-seq	SH3TC1	54436	37	4	8224644	8224644	Missense_Mutation	SNP	G	A	ORL-115
RNA-seq	SH3TC1	54436	37	4	8228830	8228830	Missense_Mutation	SNP	C	T	ORL-150
RNA-seq	SH3TC1	54436	37	4	8228830	8228830	Missense_Mutation	SNP	C	T	ORL-156
RNA-seq	SH3TC1	54436	37	4	8228830	8228830	Missense_Mutation	SNP	C	T	ORL-196
RNA-seq	SH3TC1	54436	37	4	8229652	8229652	Missense_Mutation	SNP	C	T	ORL-188
RNA-seq	WDR1	9948	37	4	10100730	10100730	Missense_Mutation	SNP	G	A	ORL-174
RNA-seq	BOD1L	259282	37	4	13601106	13601106	Missense_Mutation	SNP	T	C	ORL-174
RNA-seq	BOD1L	259282	37	4	13603267	13603267	Missense_Mutation	SNP	G	A	ORL-214
RNA-seq	BOD1L	259282	37	4	13617098	13617098	Nonsense_Mutation	SNP	G	A	ORL-188
RNA-seq	FGFBP1	9982	37	4	15937996	15937996	Missense_Mutation	SNP	T	C	ORL-115
RNA-seq	NCAPG	64151	37	4	17826642	17826642	Missense_Mutation	SNP	A	T	ORL-214
RNA-seq	CCDC149	91050	37	4	24810079	24810079	Missense_Mutation	SNP	C	T	ORL-195
RNA-seq	ZCCHC4	29063	37	4	25351172	25351172	Missense_Mutation	SNP	T	A	ORL-204
RNA-seq	STIM2	57620	37	4	27019441	27019441	Missense_Mutation	SNP	C	T	ORL-247
RNA-seq	PCDH7	5099	37	4	30726138	30726138	Nonsense_Mutation	SNP	G	T	ORL-214
RNA-seq	PGM2	55276	37	4	37857286	37857286	Missense_Mutation	SNP	G	A	ORL-150
RNA-seq	PGM2	55276	37	4	37857286	37857286	Missense_Mutation	SNP	G	A	ORL-195
RNA-seq	WDR19	57728	37	4	39230150	39230150	Missense_Mutation	SNP	C	T	ORL-136
RNA-seq	RFC1	5981	37	4	39293444	39293444	Missense_Mutation	SNP	T	C	ORL-48
RNA-seq	PDS5A	23244	37	4	39891928	39891928	Missense_Mutation	SNP	C	A	ORL-214
RNA-seq	N4BP2	55728	37	4	40113729	40113729	Missense_Mutation	SNP	A	G	ORL-166
RNA-seq	N4BP2	55728	37	4	40122039	40122040	Frame_Shift_Ins	INS	-	A	ORL-115
RNA-seq	N4BP2	55728	37	4	40122039	40122040	Frame_Shift_Ins	INS	-	A	ORL-153
RNA-seq	N4BP2	55728	37	4	40123377	40123377	Missense_Mutation	SNP	T	G	ORL-153
RNA-seq	N4BP2	55728	37	4	40123777	40123777	Missense_Mutation	SNP	C	T	ORL-204
RNA-seq	N4BP2	55728	37	4	40144351	40144351	Missense_Mutation	SNP	A	G	ORL-207
RNA-seq	RBM47	54502	37	4	40434855	40434855	Missense_Mutation	SNP	T	G	ORL-48
RNA-seq	RBM47	54502	37	4	40434855	40434855	Missense_Mutation	SNP	T	G	ORL-136
RNA-seq	RBM47	54502	37	4	40434855	40434855	Missense_Mutation	SNP	T	G	ORL-174
RNA-seq	LIMCH1	22998	37	4	41648626	41648626	Missense_Mutation	SNP	G	A	ORL-174
RNA-seq	TMEM33	55161	37	4	41946898	41946898	Missense_Mutation	SNP	G	C	ORL-174
RNA-seq	GUF1	60558	37	4	44692839	44692839	Missense_Mutation	SNP	C	T	ORL-207
RNA-seq	NIPAL1	152519	37	4	48036951	48036951	Missense_Mutation	SNP	T	C	ORL-196
RNA-seq	FRYL	285527	37	4	48581150	48581150	Missense_Mutation	SNP	T	C	ORL-195
RNA-seq	FRYL	285527	37	4	48581150	48581150	Missense_Mutation	SNP	T	C	ORL-214
RNA-seq	FRYL	285527	37	4	48581150	48581150	Missense_Mutation	SNP	T	C	ORL-215
RNA-seq	SPATA18	132671	37	4	52926664	52926664	Missense_Mutation	SNP	G	T	ORL-214
RNA-seq	EXOC1	55763	37	4	56738107	56738107	Missense_Mutation	SNP	A	G	ORL-48
RNA-seq	CEP135	9662	37	4	56841103	56841104	Frame_Shift_Ins	INS	-	A	ORL-204
RNA-seq	AASDH	132949	37	4	57237631	57237631	Missense_Mutation	SNP	C	T	ORL-207
RNA-seq	PAICS	10606	37	4	57319915	57319915	Nonsense_Mutation	SNP	C	T	ORL-156
RNA-seq	SRP72	6731	37	4	57356562	57356562	Missense_Mutation	SNP	C	T	ORL-115
RNA-seq	REST	5978	37	4	57777098	57777098	Missense_Mutation	SNP	T	A	ORL-166
RNA-seq	REST	5978	37	4	57777098	57777098	Missense_Mutation	SNP	T	A	ORL-214
RNA-seq	REST	5978	37	4	57797677	57797677	Missense_Mutation	SNP	A	G	ORL-166
RNA-seq	REST	5978	37	4	57797677	57797677	Missense_Mutation	SNP	A	G	ORL-214
RNA-seq	CENPC1	1060	37	4	68385145	68385146	Frame_Shift_Ins	INS	-	T	ORL-204
RNA-seq	UBA6	55236	37	4	68543355	68543355	Missense_Mutation	SNP	C	T	ORL-215
RNA-seq	RUFY3	22902	37	4	71659602	71659602	Missense_Mutation	SNP	G	A	ORL-48
RNA-seq	RUFY3	22902	37	4	71672329	71672329	Missense_Mutation	SNP	C	A	ORL-174
RNA-seq	GRSF1	2926	37	4	71705480	71705480	Missense_Mutation	SNP	C	T	ORL-214
RNA-seq	DCK	1633	37	4	71859554	71859554	Missense_Mutation	SNP	T	A	ORL-166
RNA-seq	ANKRD17	26057	37	4	73956953	73956953	Missense_Mutation	SNP	G	A	ORL-207
RNA-seq	ANKRD17	26057	37	4	73956968	73956968	Missense_Mutation	SNP	G	C	ORL-207
RNA-seq	THAP6	152815	37	4	76440696	76440696	Missense_Mutation	SNP	T	G	ORL-150
RNA-seq	THAP6	152815	37	4	76440696	76440696	Missense_Mutation	SNP	T	G	ORL-156
RNA-seq	SHROOM3	57619	37	4	77661985	77661985	Missense_Mutation	SNP	C	T	ORL-214
RNA-seq	MRPL1	65008	37	4	78804491	78804491	Missense_Mutation	SNP	G	A	ORL-153
RNA-seq	LIN54	132660	37	4	83905810	83905810	Missense_Mutation	SNP	G	A	ORL-215
RNA-seq	COQ2	27235	37	4	84200232	84200232	Missense_Mutation	SNP	T	C	ORL-166
RNA-seq	COQ2	27235	37	4	84205737	84205737	Missense_Mutation	SNP	C	T	ORL-136
RNA-seq	PTPN13	5783	37	4	87692363	87692363	Missense_Mutation	SNP	A	C	ORL-214
RNA-seq	AFF1	4299	37	4	88052989	88052989	Missense_Mutation	SNP	C	T	ORL-196
RNA-seq	HSD17B11	51170	37	4	88261656	88261657	Frame_Shift_Ins	INS	-	A	ORL-196
RNA-seq	PKD2	5311	37	4	88983124	88983124	Missense_Mutation	SNP	G	A	ORL-174
RNA-seq	ABCG2	9429	37	4	89022437	89022437	Missense_Mutation	SNP	A	G	ORL-153
RNA-seq	HERC5	51191	37	4	89414265	89414265	Missense_Mutation	SNP	A	C	ORL-48
RNA-seq	FAM13A	10144	37	4	89668924	89668924	Missense_Mutation	SNP	C	T	ORL-156
RNA-seq	SMARCAD1	56916	37	4	95200079	95200080	Splice_Site	INS	-	A	ORL-153
RNA-seq	SLC39A8	64116	37	4	103189224	103189225	Frame_Shift_Ins	INS	-	T	ORL-166
RNA-seq	NFKB1	4790	37	4	103514614	103514614	Missense_Mutation	SNP	C	T	ORL-136
RNA-seq	CENPE	1062	37	4	104070155	104070155	Missense_Mutation	SNP	C	T	ORL-195
RNA-seq	CENPE	1062	37	4	104082288	104082288	Missense_Mutation	SNP	C	T	ORL-207
RNA-seq	GSTCD	79807	37	4	106639105	106639105	Missense_Mutation	SNP	T	C	ORL-196
RNA-seq	SEC24B	10427	37	4	110415882	110415882	Missense_Mutation	SNP	C	T	ORL-48
RNA-seq	CCDC109B	55013	37	4	110603835	110603835	Missense_Mutation	SNP	G	C	ORL-153
RNA-seq	TIFA	92610	37	4	113199262	113199262	Missense_Mutation	SNP	C	T	ORL-247
RNA-seq	C4orf21	55345	37	4	113508779	113508779	Missense_Mutation	SNP	T	C	ORL-153
RNA-seq	C4orf21	55345	37	4	113538892	113538892	Missense_Mutation	SNP	C	T	ORL-204
RNA-seq	LARP7	51574	37	4	113568010	113568010	Missense_Mutation	SNP	G	A	ORL-166
RNA-seq	LARP7	51574	37	4	113578482	113578483	Frame_Shift_Ins	INS	-	A	ORL-207
RNA-seq	PRSS12	8492	37	4	119273560	119273560	Missense_Mutation	SNP	C	G	ORL-115
RNA-seq	KIAA1109	84162	37	4	123159355	123159355	Missense_Mutation	SNP	G	C	ORL-195
RNA-seq	KIAA1109	84162	37	4	123175414	123175414	Missense_Mutation	SNP	C	T	ORL-115
RNA-seq	NUDT6	11162	37	4	123814173	123814173	Missense_Mutation	SNP	A	C	ORL-214
RNA-seq	SPATA5	166378	37	4	123855650	123855650	Missense_Mutation	SNP	C	A	ORL-115
RNA-seq	SPRY1	10252	37	4	124323344	124323344	Missense_Mutation	SNP	T	A	ORL-153
RNA-seq	ANKRD50	57182	37	4	125593684	125593684	Nonsense_Mutation	SNP	G	A	ORL-204
RNA-seq	FAT4	79633	37	4	126239829	126239830	Frame_Shift_Ins	INS	-	A	ORL-48
RNA-seq	FAT4	79633	37	4	126240547	126240547	Missense_Mutation	SNP	C	T	ORL-196
RNA-seq	FAT4	79633	37	4	126369631	126369631	Missense_Mutation	SNP	C	T	ORL-48
RNA-seq	FAT4	79633	37	4	126370225	126370225	Missense_Mutation	SNP	G	A	ORL-136
RNA-seq	FAT4	79633	37	4	126372061	126372061	Missense_Mutation	SNP	G	A	ORL-166
RNA-seq	INTU	27152	37	4	128627849	128627850	Frame_Shift_Ins	INS	-	A	ORL-207
RNA-seq	INTU	27152	37	4	128635119	128635119	Missense_Mutation	SNP	A	G	ORL-247
RNA-seq	SLC7A11	23657	37	4	139153454	139153454	Missense_Mutation	SNP	G	A	ORL-150
RNA-seq	SLC7A11	23657	37	4	139153454	139153454	Missense_Mutation	SNP	G	A	ORL-156
RNA-seq	CCRN4L	25819	37	4	139966377	139966377	Missense_Mutation	SNP	A	C	ORL-196
RNA-seq	TBC1D9	23158	37	4	141543415	141543416	Frame_Shift_Ins	INS	-	T	ORL-204
RNA-seq	INPP4B	8821	37	4	143226678	143226678	Missense_Mutation	SNP	C	T	ORL-214
RNA-seq	ZNF827	152485	37	4	146791522	146791522	Missense_Mutation	SNP	G	A	ORL-247
RNA-seq	PRMT10	90826	37	4	148604975	148604975	Missense_Mutation	SNP	G	A	ORL-247
RNA-seq	ARHGAP10	79658	37	4	148944484	148944484	Missense_Mutation	SNP	C	T	ORL-195
RNA-seq	LRBA	987	37	4	151656426	151656426	Missense_Mutation	SNP	C	A	ORL-166
RNA-seq	PET112L	5188	37	4	152682119	152682119	Missense_Mutation	SNP	G	C	ORL-166
RNA-seq	FHDC1	85462	37	4	153864506	153864507	Frame_Shift_Ins	INS	-	T	ORL-48
RNA-seq	FHDC1	85462	37	4	153864506	153864507	Frame_Shift_Ins	INS	-	T	ORL-115
RNA-seq	FHDC1	85462	37	4	153864506	153864507	Frame_Shift_Ins	INS	-	T	ORL-195
RNA-seq	FHDC1	85462	37	4	153864506	153864507	Frame_Shift_Ins	INS	-	T	ORL-196
RNA-seq	FHDC1	85462	37	4	153889149	153889149	Missense_Mutation	SNP	C	T	ORL-156
RNA-seq	FHDC1	85462	37	4	153897046	153897046	Missense_Mutation	SNP	A	G	ORL-214
RNA-seq	C4orf46	201725	37	4	159592884	159592884	Missense_Mutation	SNP	C	A	ORL-166
RNA-seq	RAPGEF2	9693	37	4	160274740	160274740	Missense_Mutation	SNP	C	T	ORL-204
RNA-seq	NAF1	92345	37	4	164050462	164050462	Missense_Mutation	SNP	G	A	ORL-174
RNA-seq	DDX60	55601	37	4	169158554	169158554	Missense_Mutation	SNP	G	T	ORL-136
RNA-seq	DDX60	55601	37	4	169214958	169214958	Nonsense_Mutation	SNP	G	A	ORL-115
RNA-seq	DDX60	55601	37	4	169215039	169215039	Missense_Mutation	SNP	G	A	ORL-188
RNA-seq	DDX60L	91351	37	4	169327820	169327820	Missense_Mutation	SNP	G	A	ORL-188
RNA-seq	PALLD	23022	37	4	169602509	169602509	Missense_Mutation	SNP	G	A	ORL-207
RNA-seq	NEK1	4750	37	4	170359357	170359358	Frame_Shift_Ins	INS	-	T	ORL-150
RNA-seq	NEK1	4750	37	4	170359357	170359358	Frame_Shift_Ins	INS	-	T	ORL-188
RNA-seq	NEK1	4750	37	4	170359357	170359358	Frame_Shift_Ins	INS	-	T	ORL-195
RNA-seq	FBXO8	26269	37	4	175160261	175160261	Missense_Mutation	SNP	C	A	ORL-136
RNA-seq	FBXO8	26269	37	4	175162273	175162274	Frame_Shift_Ins	INS	-	T	ORL-196
RNA-seq	ODZ3	55714	37	4	183522183	183522183	Missense_Mutation	SNP	C	G	ORL-156
RNA-seq	ODZ3	55714	37	4	183609351	183609351	Missense_Mutation	SNP	G	A	ORL-48
RNA-seq	WWC2	80014	37	4	184203916	184203916	Missense_Mutation	SNP	G	A	ORL-215
RNA-seq	SNX25	83891	37	4	186253795	186253795	Missense_Mutation	SNP	A	G	ORL-215
RNA-seq	UFSP2	55325	37	4	186329118	186329118	Missense_Mutation	SNP	C	T	ORL-156
RNA-seq	FAT1	2195	37	4	187518900	187518900	Missense_Mutation	SNP	C	T	ORL-207
RNA-seq	FAT1	2195	37	4	187521157	187521157	Missense_Mutation	SNP	C	T	ORL-188
RNA-seq	FAT1	2195	37	4	187524720	187524720	Nonsense_Mutation	SNP	C	A	ORL-214
RNA-seq	FAT1	2195	37	4	187524927	187524927	Nonsense_Mutation	SNP	G	A	ORL-136
RNA-seq	FAT1	2195	37	4	187627991	187627991	Nonsense_Mutation	SNP	A	C	ORL-153
RNA-seq	FAT1	2195	37	4	187629788	187629789	Frame_Shift_Ins	INS	-	A	ORL-196
RNA-seq	CCDC127	133957	37	5	205656	205656	Missense_Mutation	SNP	C	T	ORL-48
RNA-seq	CCDC127	133957	37	5	205656	205656	Missense_Mutation	SNP	C	T	ORL-247
RNA-seq	CEP72	55722	37	5	637678	637678	Missense_Mutation	SNP	G	T	ORL-136
RNA-seq	BRD9	65980	37	5	865595	865595	Missense_Mutation	SNP	C	T	ORL-195
RNA-seq	LPCAT1	79888	37	5	1463842	1463842	Missense_Mutation	SNP	G	A	ORL-204
RNA-seq	MRPL36	64979	37	5	1798797	1798797	Missense_Mutation	SNP	G	A	ORL-196
RNA-seq	KIAA0947	23379	37	5	5457764	5457764	Missense_Mutation	SNP	C	G	ORL-214
RNA-seq	PAPD7	11044	37	5	6750492	6750492	Missense_Mutation	SNP	A	G	ORL-136
RNA-seq	MTRR	4552	37	5	7885957	7885958	Frame_Shift_Del	DEL	AA	-	ORL-247
RNA-seq	MTRR	4552	37	5	7893006	7893006	Missense_Mutation	SNP	G	A	ORL-115
RNA-seq	TRIO	7204	37	5	14477003	14477004	Frame_Shift_Ins	INS	-	T	ORL-150
RNA-seq	TRIO	7204	37	5	14477003	14477004	Frame_Shift_Ins	INS	-	T	ORL-174
RNA-seq	TRIO	7204	37	5	14477003	14477004	Frame_Shift_Ins	INS	-	T	ORL-215
RNA-seq	TRIO	7204	37	5	14504586	14504586	Missense_Mutation	SNP	G	A	ORL-207
RNA-seq	MYO10	4651	37	5	16670876	16670876	Missense_Mutation	SNP	C	T	ORL-215
RNA-seq	MYO10	4651	37	5	16670901	16670901	Missense_Mutation	SNP	G	C	ORL-215
RNA-seq	MTMR12	54545	37	5	32248197	32248197	Missense_Mutation	SNP	A	G	ORL-247
RNA-seq	ZFR	51663	37	5	32395404	32395405	Frame_Shift_Ins	INS	-	T	ORL-214
RNA-seq	ADAMTS12	81792	37	5	33549423	33549423	Missense_Mutation	SNP	G	C	ORL-215
RNA-seq	ADAMTS12	81792	37	5	33596061	33596061	Missense_Mutation	SNP	G	A	ORL-215
RNA-seq	AMACR	23600	37	5	34004702	34004702	Missense_Mutation	SNP	C	T	ORL-153
RNA-seq	NIPBL	25836	37	5	36985527	36985528	Frame_Shift_Ins	INS	-	A	ORL-214
RNA-seq	C5orf42	65250	37	5	37108532	37108533	Frame_Shift_Ins	INS	-	T	ORL-156
RNA-seq	C5orf42	65250	37	5	37183297	37183297	Missense_Mutation	SNP	T	G	ORL-196
RNA-seq	C5orf42	65250	37	5	37184910	37184910	Missense_Mutation	SNP	A	C	ORL-166
RNA-seq	C5orf42	65250	37	5	37205448	37205449	Frame_Shift_Ins	INS	-	T	ORL-188
RNA-seq	C5orf42	65250	37	5	37239957	37239957	Missense_Mutation	SNP	T	C	ORL-195
RNA-seq	C5orf42	65250	37	5	37243130	37243130	Missense_Mutation	SNP	A	G	ORL-195
RNA-seq	NUP155	9631	37	5	37310749	37310749	Missense_Mutation	SNP	A	G	ORL-195
RNA-seq	RICTOR	253260	37	5	38949956	38949956	Missense_Mutation	SNP	T	C	ORL-115
RNA-seq	RICTOR	253260	37	5	38967276	38967276	Missense_Mutation	SNP	T	C	ORL-204
RNA-seq	RICTOR	253260	37	5	38967451	38967451	Missense_Mutation	SNP	C	A	ORL-174
RNA-seq	RICTOR	253260	37	5	38981989	38981989	Nonsense_Mutation	SNP	G	A	ORL-136
RNA-seq	DAB2	1601	37	5	39382953	39382953	Missense_Mutation	SNP	G	T	ORL-153
RNA-seq	DAB2	1601	37	5	39382982	39382982	Missense_Mutation	SNP	T	C	ORL-174
RNA-seq	DAB2	1601	37	5	39394336	39394337	Frame_Shift_Ins	INS	-	T	ORL-136
RNA-seq	PRKAA1	5562	37	5	40762945	40762945	Missense_Mutation	SNP	G	A	ORL-214
RNA-seq	PRKAA1	5562	37	5	40764876	40764876	Missense_Mutation	SNP	T	C	ORL-166
RNA-seq	FBXO4	26272	37	5	41929852	41929852	Missense_Mutation	SNP	T	C	ORL-48
RNA-seq	ZNF131	7690	37	5	43175099	43175099	Missense_Mutation	SNP	C	T	ORL-215
RNA-seq	MRPS30	10884	37	5	44815183	44815183	Missense_Mutation	SNP	C	A	ORL-215
RNA-seq	ITGA1	3672	37	5	52161599	52161600	Frame_Shift_Ins	INS	-	T	ORL-195
RNA-seq	ITGA1	3672	37	5	52233328	52233328	Missense_Mutation	SNP	G	A	ORL-136
RNA-seq	PPAP2A	8611	37	5	54771230	54771230	Missense_Mutation	SNP	C	T	ORL-214
RNA-seq	SLC38A9	153129	37	5	54922354	54922354	Missense_Mutation	SNP	C	T	ORL-247
RNA-seq	MAP3K1	4214	37	5	56160660	56160660	Missense_Mutation	SNP	A	T	ORL-188
RNA-seq	C5orf35	133383	37	5	56212697	56212698	Frame_Shift_Ins	INS	-	T	ORL-48
RNA-seq	C5orf35	133383	37	5	56212697	56212698	Frame_Shift_Ins	INS	-	T	ORL-153
RNA-seq	C5orf35	133383	37	5	56212697	56212698	Frame_Shift_Ins	INS	-	T	ORL-166
RNA-seq	DIMT1L	27292	37	5	61699111	61699111	Missense_Mutation	SNP	T	C	ORL-174
RNA-seq	PPWD1	23398	37	5	64859184	64859184	Missense_Mutation	SNP	G	A	ORL-150
RNA-seq	MAST4	375449	37	5	66461117	66461117	Missense_Mutation	SNP	C	T	ORL-188
RNA-seq	RAD17	5884	37	5	68682039	68682039	Missense_Mutation	SNP	T	C	ORL-150
RNA-seq	RAD17	5884	37	5	68682039	68682039	Missense_Mutation	SNP	T	C	ORL-156
RNA-seq	BDP1	55814	37	5	70828207	70828207	Missense_Mutation	SNP	G	A	ORL-115
RNA-seq	MCCC2	64087	37	5	70945996	70945996	Missense_Mutation	SNP	C	T	ORL-115
RNA-seq	UTP15	84135	37	5	72864261	72864261	Missense_Mutation	SNP	G	A	ORL-136
RNA-seq	UTP15	84135	37	5	72874952	72874952	Missense_Mutation	SNP	T	A	ORL-215
RNA-seq	RGNEF	64283	37	5	73189087	73189087	Missense_Mutation	SNP	G	T	ORL-48
RNA-seq	HEXB	3074	37	5	74016956	74016956	Missense_Mutation	SNP	G	A	ORL-115
RNA-seq	GFM2	84340	37	5	74018320	74018320	Missense_Mutation	SNP	C	G	ORL-207
RNA-seq	NSA2	10412	37	5	74066544	74066544	Missense_Mutation	SNP	A	G	ORL-166
RNA-seq	NSA2	10412	37	5	74066544	74066544	Missense_Mutation	SNP	A	G	ORL-214
RNA-seq	POLK	51426	37	5	74869578	74869578	Missense_Mutation	SNP	C	T	ORL-136
RNA-seq	AP3B1	8546	37	5	77452188	77452188	Missense_Mutation	SNP	A	G	ORL-215
RNA-seq	AP3B1	8546	37	5	77477433	77477433	Missense_Mutation	SNP	C	A	ORL-214
RNA-seq	LHFPL2	10184	37	5	77805637	77805637	Missense_Mutation	SNP	T	C	ORL-48
RNA-seq	PAPD4	167153	37	5	78938694	78938694	Missense_Mutation	SNP	A	C	ORL-196
RNA-seq	ZFYVE16	9765	37	5	79733069	79733069	Missense_Mutation	SNP	C	G	ORL-153
RNA-seq	ZFYVE16	9765	37	5	79733424	79733424	Missense_Mutation	SNP	C	T	ORL-166
RNA-seq	LYSMD3	116068	37	5	89820993	89820993	Missense_Mutation	SNP	T	G	ORL-115
RNA-seq	ARSK	153642	37	5	94918645	94918645	Missense_Mutation	SNP	G	A	ORL-214
RNA-seq	ELL2	22936	37	5	95297349	95297349	Missense_Mutation	SNP	T	C	ORL-166
RNA-seq	ERAP1	51752	37	5	96136635	96136635	Missense_Mutation	SNP	G	A	ORL-215
RNA-seq	PAM	5066	37	5	102295683	102295683	Missense_Mutation	SNP	T	C	ORL-136
RNA-seq	PAM	5066	37	5	102343357	102343357	Missense_Mutation	SNP	A	G	ORL-214
RNA-seq	NUDT12	83594	37	5	102891781	102891781	Missense_Mutation	SNP	C	G	ORL-207
RNA-seq	NUDT12	83594	37	5	102895924	102895924	Missense_Mutation	SNP	T	C	ORL-188
RNA-seq	APC	324	37	5	112178198	112178198	Missense_Mutation	SNP	G	A	ORL-150
RNA-seq	APC	324	37	5	112178198	112178198	Missense_Mutation	SNP	G	A	ORL-156
RNA-seq	APC	324	37	5	112178423	112178423	Missense_Mutation	SNP	C	T	ORL-115
RNA-seq	CCDC112	153733	37	5	114606950	114606951	Frame_Shift_Ins	INS	-	T	ORL-153
RNA-seq	CCDC112	153733	37	5	114610957	114610957	Missense_Mutation	SNP	T	G	ORL-214
RNA-seq	DMXL1	1657	37	5	118500333	118500333	Missense_Mutation	SNP	G	C	ORL-136
RNA-seq	HSD17B4	3295	37	5	118861663	118861663	Missense_Mutation	SNP	G	A	ORL-215
RNA-seq	CEP120	153241	37	5	122725696	122725697	Frame_Shift_Ins	INS	-	T	ORL-214
RNA-seq	ZNF608	57507	37	5	123983127	123983127	Missense_Mutation	SNP	C	T	ORL-247
RNA-seq	FBN2	2201	37	5	127800465	127800465	Missense_Mutation	SNP	G	C	ORL-136
RNA-seq	FNIP1	96459	37	5	131006193	131006193	Missense_Mutation	SNP	C	T	ORL-195
RNA-seq	FNIP1	96459	37	5	131039955	131039955	Missense_Mutation	SNP	T	C	ORL-150
RNA-seq	FNIP1	96459	37	5	131039955	131039955	Missense_Mutation	SNP	T	C	ORL-156
RNA-seq	FNIP1	96459	37	5	131052312	131052312	Missense_Mutation	SNP	T	G	ORL-214
RNA-seq	RAD50	10111	37	5	131911515	131911515	Missense_Mutation	SNP	G	A	ORL-153
RNA-seq	RAD50	10111	37	5	131924421	131924421	Missense_Mutation	SNP	G	A	ORL-195
RNA-seq	SHROOM1	134549	37	5	132160088	132160088	Missense_Mutation	SNP	T	C	ORL-48
RNA-seq	SHROOM1	134549	37	5	132160488	132160488	Missense_Mutation	SNP	C	T	ORL-204
RNA-seq	TGFBI	7045	37	5	135385161	135385161	Missense_Mutation	SNP	C	T	ORL-48
RNA-seq	FAM13B	51306	37	5	137281979	137281979	Missense_Mutation	SNP	C	A	ORL-214
RNA-seq	HSPA9	3313	37	5	137893098	137893098	Missense_Mutation	SNP	C	T	ORL-204
RNA-seq	SIL1	64374	37	5	138283115	138283115	Missense_Mutation	SNP	C	A	ORL-166
RNA-seq	TMCO6	55374	37	5	140022244	140022244	Missense_Mutation	SNP	A	G	ORL-153
RNA-seq	PCDHGB7	56099	37	5	140798225	140798225	Missense_Mutation	SNP	A	T	ORL-214
RNA-seq	PCDHGC5	56097	37	5	140869979	140869979	Missense_Mutation	SNP	C	A	ORL-214
RNA-seq	ARAP3	64411	37	5	141059654	141059654	Missense_Mutation	SNP	T	C	ORL-214
RNA-seq	PCDH1	5097	37	5	141242861	141242861	Missense_Mutation	SNP	G	A	ORL-207
RNA-seq	PCDH1	5097	37	5	141244829	141244829	Nonsense_Mutation	SNP	G	C	ORL-48
RNA-seq	RNF14	9604	37	5	141358282	141358282	Missense_Mutation	SNP	G	A	ORL-215
RNA-seq	NR3C1	2908	37	5	142680227	142680227	Missense_Mutation	SNP	T	C	ORL-196
RNA-seq	SPINK5	11005	37	5	147480056	147480056	Missense_Mutation	SNP	A	C	ORL-207
RNA-seq	SPINK5	11005	37	5	147498566	147498567	Frame_Shift_Ins	INS	-	A	ORL-115
RNA-seq	SH3TC2	79628	37	5	148407712	148407712	Missense_Mutation	SNP	G	A	ORL-174
RNA-seq	SH3TC2	79628	37	5	148442546	148442546	Missense_Mutation	SNP	T	C	ORL-215
RNA-seq	SH3TC2	79628	37	5	148442554	148442554	Missense_Mutation	SNP	C	T	ORL-174
RNA-seq	ABLIM3	22885	37	5	148619331	148619331	Missense_Mutation	SNP	G	A	ORL-247
RNA-seq	AFAP1L1	134265	37	5	148680759	148680759	Missense_Mutation	SNP	G	A	ORL-166
RNA-seq	PPARGC1B	133522	37	5	149216299	149216299	Missense_Mutation	SNP	C	T	ORL-115
RNA-seq	TIGD6	81789	37	5	149374994	149374994	Missense_Mutation	SNP	G	C	ORL-207
RNA-seq	TIGD6	81789	37	5	149375599	149375600	Frame_Shift_Ins	INS	-	T	ORL-115
RNA-seq	HMGXB3	22993	37	5	149431597	149431597	Missense_Mutation	SNP	C	T	ORL-153
RNA-seq	HMGXB3	22993	37	5	149431714	149431714	Missense_Mutation	SNP	G	A	ORL-48
RNA-seq	TCOF1	6949	37	5	149751591	149751591	Missense_Mutation	SNP	C	T	ORL-215
RNA-seq	TCOF1	6949	37	5	149753912	149753912	Missense_Mutation	SNP	G	T	ORL-214
RNA-seq	TCOF1	6949	37	5	149759167	149759167	Missense_Mutation	SNP	G	T	ORL-48
RNA-seq	SLC36A1	206358	37	5	150844705	150844705	Missense_Mutation	SNP	C	A	ORL-174
RNA-seq	FAT2	2196	37	5	150886898	150886898	Missense_Mutation	SNP	T	C	ORL-150
RNA-seq	FAT2	2196	37	5	150886898	150886898	Missense_Mutation	SNP	T	C	ORL-156
RNA-seq	FAT2	2196	37	5	150886898	150886898	Missense_Mutation	SNP	T	C	ORL-195
RNA-seq	FAT2	2196	37	5	150905402	150905402	Missense_Mutation	SNP	G	T	ORL-188
RNA-seq	FAT2	2196	37	5	150929020	150929020	Missense_Mutation	SNP	G	T	ORL-247
RNA-seq	FAT2	2196	37	5	150947555	150947555	Missense_Mutation	SNP	C	T	ORL-188
RNA-seq	SAP30L	79685	37	5	153835577	153835577	Nonsense_Mutation	SNP	C	T	ORL-215
RNA-seq	GEMIN5	25929	37	5	154268962	154268963	Frame_Shift_Ins	INS	-	T	ORL-153
RNA-seq	GEMIN5	25929	37	5	154270817	154270817	Missense_Mutation	SNP	T	G	ORL-115
RNA-seq	GEMIN5	25929	37	5	154270817	154270817	Missense_Mutation	SNP	T	G	ORL-247
RNA-seq	MED7	9443	37	5	156566283	156566283	Missense_Mutation	SNP	G	A	ORL-115
RNA-seq	NIPAL4	348938	37	5	156890272	156890272	Missense_Mutation	SNP	A	G	ORL-196
RNA-seq	NIPAL4	348938	37	5	156898783	156898783	Missense_Mutation	SNP	G	T	ORL-196
RNA-seq	THG1L	54974	37	5	157158637	157158637	Missense_Mutation	SNP	T	A	ORL-214
RNA-seq	PWWP2A	114825	37	5	159520045	159520045	Missense_Mutation	SNP	G	T	ORL-196
RNA-seq	CCNJL	79616	37	5	159680722	159680722	Missense_Mutation	SNP	G	A	ORL-48
RNA-seq	CCNJL	79616	37	5	159680722	159680722	Missense_Mutation	SNP	G	A	ORL-214
RNA-seq	HMMR	3161	37	5	162890919	162890919	Missense_Mutation	SNP	C	T	ORL-188
RNA-seq	HMMR	3161	37	5	162917425	162917426	Frame_Shift_Ins	INS	-	A	ORL-48
RNA-seq	HMMR	3161	37	5	162917425	162917426	Frame_Shift_Ins	INS	-	A	ORL-115
RNA-seq	HMMR	3161	37	5	162917425	162917426	Frame_Shift_Ins	INS	-	A	ORL-136
RNA-seq	HMMR	3161	37	5	162917425	162917426	Frame_Shift_Ins	INS	-	A	ORL-150
RNA-seq	HMMR	3161	37	5	162917425	162917426	Frame_Shift_Ins	INS	-	A	ORL-196
RNA-seq	HMMR	3161	37	5	162917425	162917426	Frame_Shift_Ins	INS	-	A	ORL-207
RNA-seq	HMMR	3161	37	5	162917425	162917426	Frame_Shift_Ins	INS	-	A	ORL-215
RNA-seq	MAT2B	27430	37	5	162945364	162945364	Missense_Mutation	SNP	C	T	ORL-215
RNA-seq	ODZ2	57451	37	5	167674760	167674760	Missense_Mutation	SNP	G	C	ORL-153
RNA-seq	WWC1	23286	37	5	167855753	167855753	Missense_Mutation	SNP	C	T	ORL-153
RNA-seq	WWC1	23286	37	5	167894864	167894864	Missense_Mutation	SNP	A	G	ORL-195
RNA-seq	THOC3	84321	37	5	175388070	175388070	Frame_Shift_Del	DEL	A	-	ORL-153
RNA-seq	THOC3	84321	37	5	175388070	175388070	Frame_Shift_Del	DEL	A	-	ORL-188
RNA-seq	KIAA1191	57179	37	5	175774950	175774950	Missense_Mutation	SNP	G	A	ORL-247
RNA-seq	ARL10	285598	37	5	175798746	175798746	Missense_Mutation	SNP	A	G	ORL-174
RNA-seq	GPRIN1	114787	37	5	176026229	176026229	Missense_Mutation	SNP	G	A	ORL-196
RNA-seq	NSD1	64324	37	5	176638401	176638401	Missense_Mutation	SNP	G	A	ORL-115
RNA-seq	DBN1	1627	37	5	176885465	176885465	Missense_Mutation	SNP	G	T	ORL-247
RNA-seq	DOK3	79930	37	5	176930117	176930117	Missense_Mutation	SNP	G	A	ORL-150
RNA-seq	DOK3	79930	37	5	176930117	176930117	Missense_Mutation	SNP	G	A	ORL-156
RNA-seq	FAM193B	54540	37	5	176951626	176951626	Missense_Mutation	SNP	C	T	ORL-247
RNA-seq	N4BP3	23138	37	5	177547443	177547443	Missense_Mutation	SNP	C	T	ORL-188
RNA-seq	ZNF354C	30832	37	5	178506975	178506976	Frame_Shift_Ins	INS	-	A	ORL-156
RNA-seq	HNRNPH1	3187	37	5	179042581	179042581	Missense_Mutation	SNP	T	A	ORL-150
RNA-seq	MAML1	9794	37	5	179198153	179198153	Missense_Mutation	SNP	G	T	ORL-195
RNA-seq	SQSTM1	8878	37	5	179251197	179251197	Missense_Mutation	SNP	C	T	ORL-136
RNA-seq	SQSTM1	8878	37	5	179260692	179260692	Missense_Mutation	SNP	C	T	ORL-195
RNA-seq	MGAT1	4245	37	5	180219818	180219818	Missense_Mutation	SNP	G	A	ORL-207
RNA-seq	ZFP62	643836	37	5	180276151	180276152	Frame_Shift_Ins	INS	-	A	ORL-247
RNA-seq	ZFP62	643836	37	5	180277054	180277054	Missense_Mutation	SNP	C	T	ORL-247
RNA-seq	ZFP62	643836	37	5	180277423	180277423	Missense_Mutation	SNP	T	A	ORL-136
RNA-seq	NQO2	4835	37	6	3012855	3012855	Missense_Mutation	SNP	G	A	ORL-174
RNA-seq	PRPF4B	8899	37	6	4032913	4032913	Missense_Mutation	SNP	C	G	ORL-166
RNA-seq	RREB1	6239	37	6	7230058	7230058	Missense_Mutation	SNP	C	T	ORL-150
RNA-seq	RREB1	6239	37	6	7230058	7230058	Missense_Mutation	SNP	C	T	ORL-156
RNA-seq	RREB1	6239	37	6	7246990	7246990	Missense_Mutation	SNP	C	T	ORL-150
RNA-seq	RREB1	6239	37	6	7246990	7246990	Missense_Mutation	SNP	C	T	ORL-156
RNA-seq	DSP	1832	37	6	7580073	7580073	Missense_Mutation	SNP	C	T	ORL-48
RNA-seq	DSP	1832	37	6	7580073	7580073	Missense_Mutation	SNP	C	T	ORL-150
RNA-seq	DSP	1832	37	6	7580073	7580073	Missense_Mutation	SNP	C	T	ORL-207
RNA-seq	DSP	1832	37	6	7580387	7580387	Missense_Mutation	SNP	G	A	ORL-195
RNA-seq	DSP	1832	37	6	7585971	7585971	Missense_Mutation	SNP	C	T	ORL-247
RNA-seq	SLC35B3	51000	37	6	8422852	8422852	Missense_Mutation	SNP	G	C	ORL-215
RNA-seq	HIVEP1	3096	37	6	12120749	12120749	Missense_Mutation	SNP	A	G	ORL-48
RNA-seq	DEK	7913	37	6	18226416	18226416	Missense_Mutation	SNP	T	G	ORL-215
RNA-seq	MBOAT1	154141	37	6	20144533	20144534	Frame_Shift_Ins	INS	-	A	ORL-166
RNA-seq	MBOAT1	154141	37	6	20144533	20144534	Frame_Shift_Ins	INS	-	A	ORL-174
RNA-seq	MBOAT1	154141	37	6	20144533	20144534	Frame_Shift_Ins	INS	-	A	ORL-196
RNA-seq	MBOAT1	154141	37	6	20144533	20144534	Frame_Shift_Ins	INS	-	A	ORL-207
RNA-seq	MBOAT1	154141	37	6	20144533	20144534	Frame_Shift_Ins	INS	-	A	ORL-247
RNA-seq	CDKAL1	54901	37	6	20955807	20955807	Missense_Mutation	SNP	G	T	ORL-153
RNA-seq	HFE	3077	37	6	26093125	26093125	Missense_Mutation	SNP	G	A	ORL-153
RNA-seq	HIST1H2BD	3017	37	6	26158626	26158626	Missense_Mutation	SNP	G	A	ORL-247
RNA-seq	BTN3A2	11118	37	6	26368426	26368426	Missense_Mutation	SNP	T	A	ORL-247
RNA-seq	BTN3A1	11119	37	6	26406187	26406187	Missense_Mutation	SNP	G	A	ORL-215
RNA-seq	HIST1H2BK	85236	37	6	27114532	27114532	Missense_Mutation	SNP	T	C	ORL-247
RNA-seq	ZNF165	7718	37	6	28056739	28056740	Frame_Shift_Ins	INS	-	A	ORL-153
RNA-seq	ZNF165	7718	37	6	28056739	28056740	Frame_Shift_Ins	INS	-	A	ORL-196
RNA-seq	ZNF165	7718	37	6	28056823	28056823	Nonsense_Mutation	SNP	C	T	ORL-166
RNA-seq	ZNF192	7745	37	6	28121020	28121020	Missense_Mutation	SNP	G	A	ORL-153
RNA-seq	ZNF193	7746	37	6	28195064	28195064	Missense_Mutation	SNP	G	A	ORL-188
RNA-seq	PGBD1	84547	37	6	28268659	28268660	Frame_Shift_Ins	INS	-	A	ORL-214
RNA-seq	TRIM27	5987	37	6	28891192	28891192	Missense_Mutation	SNP	T	C	ORL-150
RNA-seq	TRIM27	5987	37	6	28891192	28891192	Missense_Mutation	SNP	T	C	ORL-156
RNA-seq	ZNF311	282890	37	6	28963808	28963809	Frame_Shift_Ins	INS	-	T	ORL-195
RNA-seq	RNF39	80352	37	6	30043026	30043026	Missense_Mutation	SNP	T	C	ORL-207
RNA-seq	TRIM26	7726	37	6	30166608	30166608	Missense_Mutation	SNP	C	A	ORL-115
RNA-seq	TRIM39	56658	37	6	30308326	30308326	Missense_Mutation	SNP	A	G	ORL-166
RNA-seq	DHX16	8449	37	6	30624241	30624241	Missense_Mutation	SNP	T	C	ORL-136
RNA-seq	KIAA1949	170954	37	6	30653570	30653570	Missense_Mutation	SNP	C	A	ORL-136
RNA-seq	GTF2H4	2968	37	6	30881161	30881161	Missense_Mutation	SNP	G	A	ORL-214
RNA-seq	HLA-B	3106	37	6	31322303	31322305	Splice_Site	DEL	CCT	-	ORL-156
RNA-seq	NFKBIL1	4795	37	6	31526102	31526102	Missense_Mutation	SNP	G	C	ORL-48
RNA-seq	BAT2	7916	37	6	31603498	31603498	Missense_Mutation	SNP	A	G	ORL-48
RNA-seq	BAT4	7918	37	6	31631990	31631990	Nonsense_Mutation	SNP	G	C	ORL-48
RNA-seq	EHMT2	10919	37	6	31864584	31864584	Missense_Mutation	SNP	C	A	ORL-188
RNA-seq	PBX2	5089	37	6	32155816	32155816	Missense_Mutation	SNP	C	T	ORL-195
RNA-seq	PSMB8	5696	37	6	32809364	32809364	Missense_Mutation	SNP	C	T	ORL-150
RNA-seq	PSMB8	5696	37	6	32809364	32809364	Missense_Mutation	SNP	C	T	ORL-156
RNA-seq	TAP1	6890	37	6	32816861	32816861	Missense_Mutation	SNP	T	G	ORL-215
RNA-seq	BRD2	6046	37	6	32944053	32944053	Missense_Mutation	SNP	C	T	ORL-166
RNA-seq	HSD17B8	7923	37	6	33173276	33173276	Missense_Mutation	SNP	G	A	ORL-166
RNA-seq	WDR46	9277	37	6	33248220	33248220	Missense_Mutation	SNP	C	G	ORL-215
RNA-seq	ZBTB9	221504	37	6	33423557	33423557	Missense_Mutation	SNP	G	A	ORL-207
RNA-seq	ITPR3	3710	37	6	33643520	33643520	Missense_Mutation	SNP	C	T	ORL-215
RNA-seq	ITPR3	3710	37	6	33653423	33653423	Missense_Mutation	SNP	G	A	ORL-207
RNA-seq	UHRF1BP1	54887	37	6	34826253	34826253	Missense_Mutation	SNP	G	T	ORL-48
RNA-seq	TEAD3	7005	37	6	35446264	35446264	Missense_Mutation	SNP	T	C	ORL-247
RNA-seq	SRPK1	6732	37	6	35837325	35837325	Missense_Mutation	SNP	T	C	ORL-136
RNA-seq	SRPK1	6732	37	6	35837624	35837624	Missense_Mutation	SNP	C	T	ORL-207
RNA-seq	MAPK13	5603	37	6	36106785	36106785	Missense_Mutation	SNP	T	C	ORL-215
RNA-seq	CDKN1A	1026	37	6	36651939	36651939	Missense_Mutation	SNP	C	T	ORL-247
RNA-seq	C6orf89	221477	37	6	36887460	36887460	Missense_Mutation	SNP	T	C	ORL-247
RNA-seq	FTSJD2	23070	37	6	37440253	37440253	Missense_Mutation	SNP	A	T	ORL-247
RNA-seq	FTSJD2	23070	37	6	37443163	37443163	Missense_Mutation	SNP	G	A	ORL-214
RNA-seq	BTBD9	114781	37	6	38142840	38142840	Missense_Mutation	SNP	G	A	ORL-247
RNA-seq	CCND3	896	37	6	41905041	41905041	Missense_Mutation	SNP	G	A	ORL-166
RNA-seq	CCND3	896	37	6	41908130	41908130	Missense_Mutation	SNP	G	A	ORL-174
RNA-seq	TRERF1	55809	37	6	42227260	42227260	Missense_Mutation	SNP	G	A	ORL-150
RNA-seq	TRERF1	55809	37	6	42227260	42227260	Missense_Mutation	SNP	G	A	ORL-156
RNA-seq	TRERF1	55809	37	6	42236442	42236442	Missense_Mutation	SNP	C	T	ORL-48
RNA-seq	TRERF1	55809	37	6	42236442	42236442	Missense_Mutation	SNP	C	T	ORL-195
RNA-seq	UBR2	23304	37	6	42541577	42541577	Missense_Mutation	SNP	G	A	ORL-174
RNA-seq	KIAA0240	23506	37	6	42819873	42819873	Missense_Mutation	SNP	C	A	ORL-150
RNA-seq	KIAA0240	23506	37	6	42819873	42819873	Missense_Mutation	SNP	C	A	ORL-156
RNA-seq	KLHDC3	116138	37	6	42985293	42985293	Missense_Mutation	SNP	C	T	ORL-196
RNA-seq	CUL7	9820	37	6	43014031	43014031	Missense_Mutation	SNP	T	C	ORL-204
RNA-seq	MRPL2	51069	37	6	43022145	43022145	Missense_Mutation	SNP	C	G	ORL-196
RNA-seq	MRPL2	51069	37	6	43023863	43023863	Missense_Mutation	SNP	G	T	ORL-115
RNA-seq	PTK7	5754	37	6	43099762	43099762	Missense_Mutation	SNP	A	G	ORL-215
RNA-seq	ZNF318	24149	37	6	43305380	43305380	Missense_Mutation	SNP	C	T	ORL-204
RNA-seq	GTPBP2	54676	37	6	43590451	43590451	Missense_Mutation	SNP	G	T	ORL-174
RNA-seq	TMEM63B	55362	37	6	44122612	44122612	Missense_Mutation	SNP	C	T	ORL-156
RNA-seq	HSP90AB1	3326	37	6	44218915	44218915	Missense_Mutation	SNP	T	G	ORL-188
RNA-seq	AARS2	57505	37	6	44269188	44269189	Frame_Shift_Ins	INS	-	T	ORL-150
RNA-seq	AARS2	57505	37	6	44269188	44269189	Frame_Shift_Ins	INS	-	T	ORL-207
RNA-seq	AARS2	57505	37	6	44269188	44269189	Frame_Shift_Ins	INS	-	T	ORL-214
RNA-seq	AARS2	57505	37	6	44272473	44272473	Missense_Mutation	SNP	C	T	ORL-136
RNA-seq	CDC5L	988	37	6	44390508	44390508	Missense_Mutation	SNP	A	C	ORL-215
RNA-seq	CYP39A1	51302	37	6	46605644	46605645	Frame_Shift_Ins	INS	-	T	ORL-196
RNA-seq	TNFRSF21	27242	37	6	47251773	47251773	Missense_Mutation	SNP	G	A	ORL-136
RNA-seq	CD2AP	23607	37	6	47576922	47576922	Missense_Mutation	SNP	C	T	ORL-196
RNA-seq	MCM3	4172	37	6	52141106	52141106	Missense_Mutation	SNP	C	T	ORL-188
RNA-seq	EFHC1	114327	37	6	52357072	52357072	Missense_Mutation	SNP	T	G	ORL-188
RNA-seq	TMEM14A	28978	37	6	52546692	52546692	Missense_Mutation	SNP	G	A	ORL-207
RNA-seq	DST	667	37	6	56504561	56504561	Missense_Mutation	SNP	G	A	ORL-188
RNA-seq	KIAA1586	57691	37	6	56918198	56918198	Missense_Mutation	SNP	A	G	ORL-204
RNA-seq	ZNF451	26036	37	6	57013144	57013144	Missense_Mutation	SNP	G	A	ORL-204
RNA-seq	PHF3	23469	37	6	64421948	64421948	Missense_Mutation	SNP	G	A	ORL-150
RNA-seq	PHF3	23469	37	6	64421948	64421948	Missense_Mutation	SNP	G	A	ORL-156
RNA-seq	LMBRD1	55788	37	6	70428861	70428861	Missense_Mutation	SNP	G	A	ORL-195
RNA-seq	CD109	135228	37	6	74440241	74440241	Missense_Mutation	SNP	G	A	ORL-174
RNA-seq	COL12A1	1303	37	6	75838063	75838063	Missense_Mutation	SNP	C	T	ORL-188
RNA-seq	SENP6	26054	37	6	76331317	76331317	Missense_Mutation	SNP	A	G	ORL-48
RNA-seq	IRAK1BP1	134728	37	6	79595117	79595117	Missense_Mutation	SNP	A	G	ORL-150
RNA-seq	FAM46A	55603	37	6	82460121	82460121	Missense_Mutation	SNP	G	A	ORL-196
RNA-seq	UBE2CBP	90025	37	6	83667048	83667048	Missense_Mutation	SNP	G	A	ORL-215
RNA-seq	ME1	4199	37	6	83933649	83933649	Missense_Mutation	SNP	G	A	ORL-247
RNA-seq	ME1	4199	37	6	84140649	84140649	Missense_Mutation	SNP	G	A	ORL-150
RNA-seq	ME1	4199	37	6	84140649	84140649	Missense_Mutation	SNP	G	A	ORL-156
RNA-seq	CYB5R4	51167	37	6	84665181	84665181	Missense_Mutation	SNP	G	T	ORL-214
RNA-seq	KIAA1009	22832	37	6	84871559	84871560	Frame_Shift_Ins	INS	-	T	ORL-188
RNA-seq	KIAA1009	22832	37	6	84896096	84896097	Frame_Shift_Ins	INS	-	T	ORL-195
RNA-seq	KIAA1009	22832	37	6	84911472	84911473	Frame_Shift_Ins	INS	-	T	ORL-156
RNA-seq	KIAA1009	22832	37	6	84911472	84911473	Frame_Shift_Ins	INS	-	T	ORL-204
RNA-seq	ZNF292	23036	37	6	87967728	87967728	Missense_Mutation	SNP	C	T	ORL-150
RNA-seq	ZNF292	23036	37	6	87967728	87967728	Missense_Mutation	SNP	C	T	ORL-156
RNA-seq	ZNF292	23036	37	6	87970677	87970677	Missense_Mutation	SNP	G	A	ORL-188
RNA-seq	ZNF292	23036	37	6	87971287	87971287	Missense_Mutation	SNP	A	C	ORL-188
RNA-seq	ZNF292	23036	37	6	87971373	87971373	Missense_Mutation	SNP	G	A	ORL-247
RNA-seq	MDN1	23195	37	6	90405413	90405413	Missense_Mutation	SNP	C	T	ORL-136
RNA-seq	MDN1	23195	37	6	90453354	90453354	Missense_Mutation	SNP	T	C	ORL-204
RNA-seq	MDN1	23195	37	6	90491173	90491173	Missense_Mutation	SNP	C	T	ORL-48
RNA-seq	MDN1	23195	37	6	90491173	90491173	Missense_Mutation	SNP	C	T	ORL-204
RNA-seq	CASP8AP2	9994	37	6	90573796	90573796	Missense_Mutation	SNP	G	A	ORL-174
RNA-seq	CASP8AP2	9994	37	6	90576065	90576065	Missense_Mutation	SNP	C	A	ORL-215
RNA-seq	CASP8AP2	9994	37	6	90578072	90578072	Missense_Mutation	SNP	A	C	ORL-196
RNA-seq	BACH2	60468	37	6	90642434	90642434	Missense_Mutation	SNP	G	A	ORL-136
RNA-seq	BACH2	60468	37	6	90660671	90660671	Missense_Mutation	SNP	T	C	ORL-207
RNA-seq	SFRS18	25957	37	6	99856087	99856087	Missense_Mutation	SNP	C	T	ORL-188
RNA-seq	ASCC3	10973	37	6	101075567	101075567	Missense_Mutation	SNP	C	T	ORL-188
RNA-seq	ASCC3	10973	37	6	101086659	101086659	Missense_Mutation	SNP	C	G	ORL-214
RNA-seq	AIM1	202	37	6	106969204	106969204	Missense_Mutation	SNP	A	G	ORL-153
RNA-seq	QRSL1	55278	37	6	107113698	107113698	Missense_Mutation	SNP	G	C	ORL-214
RNA-seq	SEC63	11231	37	6	108227723	108227723	Missense_Mutation	SNP	T	C	ORL-214
RNA-seq	SMPD2	6610	37	6	109763779	109763779	Missense_Mutation	SNP	T	A	ORL-196
RNA-seq	MICAL1	64780	37	6	109766408	109766408	Missense_Mutation	SNP	C	T	ORL-188
RNA-seq	REV3L	5980	37	6	111632428	111632428	Missense_Mutation	SNP	G	A	ORL-214
RNA-seq	REV3L	5980	37	6	111694268	111694268	Missense_Mutation	SNP	C	A	ORL-215
RNA-seq	TRAF3IP2	10758	37	6	111912782	111912782	Missense_Mutation	SNP	A	T	ORL-188
RNA-seq	TUBE1	51175	37	6	112392657	112392658	Frame_Shift_Ins	INS	-	T	ORL-215
RNA-seq	HDAC2	3066	37	6	114264517	114264518	Frame_Shift_Ins	INS	-	T	ORL-214
RNA-seq	TSPYL4	23270	37	6	116574703	116574703	Missense_Mutation	SNP	G	T	ORL-247
RNA-seq	DSE	29940	37	6	116757528	116757528	Missense_Mutation	SNP	G	A	ORL-150
RNA-seq	DSE	29940	37	6	116757528	116757528	Missense_Mutation	SNP	G	A	ORL-156
RNA-seq	RWDD1	51389	37	6	116905916	116905916	Missense_Mutation	SNP	T	C	ORL-214
RNA-seq	KPNA5	3841	37	6	117010567	117010567	Missense_Mutation	SNP	G	A	ORL-204
RNA-seq	C6orf204	387119	37	6	118803073	118803074	Frame_Shift_Ins	INS	-	T	ORL-215
RNA-seq	C6orf170	221322	37	6	121563352	121563353	Frame_Shift_Ins	INS	-	T	ORL-188
RNA-seq	NCOA7	135112	37	6	126136528	126136528	Missense_Mutation	SNP	C	T	ORL-195
RNA-seq	HINT3	135114	37	6	126278146	126278146	Missense_Mutation	SNP	G	C	ORL-204
RNA-seq	ARHGAP18	93663	37	6	129905221	129905221	Missense_Mutation	SNP	G	A	ORL-150
RNA-seq	ARHGAP18	93663	37	6	129905221	129905221	Missense_Mutation	SNP	G	A	ORL-156
RNA-seq	AKAP7	9465	37	6	131481275	131481276	Frame_Shift_Ins	INS	-	A	ORL-195
RNA-seq	AKAP7	9465	37	6	131481275	131481276	Frame_Shift_Ins	INS	-	A	ORL-215
RNA-seq	TBPL1	9519	37	6	134301293	134301293	Missense_Mutation	SNP	C	A	ORL-136
RNA-seq	SLC2A12	154091	37	6	134349583	134349584	Frame_Shift_Ins	INS	-	A	ORL-188
RNA-seq	SGK1	6446	37	6	134491422	134491422	Missense_Mutation	SNP	G	A	ORL-214
RNA-seq	NHSL1	57224	37	6	138751710	138751710	Missense_Mutation	SNP	G	A	ORL-174
RNA-seq	NHSL1	57224	37	6	138753221	138753221	Missense_Mutation	SNP	G	C	ORL-207
RNA-seq	GPR126	57211	37	6	142691443	142691443	Missense_Mutation	SNP	T	A	ORL-150
RNA-seq	GPR126	57211	37	6	142691443	142691443	Missense_Mutation	SNP	T	A	ORL-156
RNA-seq	GPR126	57211	37	6	142691443	142691443	Missense_Mutation	SNP	T	A	ORL-215
RNA-seq	HIVEP2	3097	37	6	143092146	143092146	Missense_Mutation	SNP	T	C	ORL-48
RNA-seq	HIVEP2	3097	37	6	143092671	143092671	Missense_Mutation	SNP	C	A	ORL-153
RNA-seq	UTRN	7402	37	6	145161884	145161884	Missense_Mutation	SNP	G	A	ORL-48
RNA-seq	SHPRH	257218	37	6	146264758	146264759	Frame_Shift_Ins	INS	-	T	ORL-207
RNA-seq	SHPRH	257218	37	6	146275911	146275911	Missense_Mutation	SNP	C	T	ORL-247
RNA-seq	SHPRH	257218	37	6	146276068	146276068	Missense_Mutation	SNP	C	G	ORL-136
RNA-seq	SASH1	23328	37	6	148808829	148808829	Missense_Mutation	SNP	T	A	ORL-115
RNA-seq	PCMT1	5110	37	6	150111114	150111114	Missense_Mutation	SNP	T	C	ORL-153
RNA-seq	PPP1R14C	81706	37	6	150464416	150464416	Missense_Mutation	SNP	G	A	ORL-166
RNA-seq	AKAP12	9590	37	6	151671329	151671330	Frame_Shift_Ins	INS	-	A	ORL-204
RNA-seq	AKAP12	9590	37	6	151672122	151672123	Frame_Shift_Ins	INS	-	A	ORL-214
RNA-seq	AKAP12	9590	37	6	151673521	151673521	Missense_Mutation	SNP	C	T	ORL-153
RNA-seq	AKAP12	9590	37	6	151673521	151673521	Missense_Mutation	SNP	C	T	ORL-174
RNA-seq	ZBTB2	57621	37	6	151687849	151687849	Missense_Mutation	SNP	C	T	ORL-188
RNA-seq	C6orf211	79624	37	6	151789620	151789620	Missense_Mutation	SNP	G	A	ORL-204
RNA-seq	RBM16	22828	37	6	155153546	155153546	Missense_Mutation	SNP	G	A	ORL-150
RNA-seq	RBM16	22828	37	6	155153546	155153546	Missense_Mutation	SNP	G	A	ORL-156
RNA-seq	TIAM2	26230	37	6	155458542	155458542	Missense_Mutation	SNP	A	G	ORL-195
RNA-seq	TIAM2	26230	37	6	155577872	155577872	Missense_Mutation	SNP	C	T	ORL-195
RNA-seq	ARID1B	57492	37	6	157222558	157222558	Missense_Mutation	SNP	G	A	ORL-136
RNA-seq	ARID1B	57492	37	6	157511278	157511278	Missense_Mutation	SNP	A	G	ORL-247
RNA-seq	SYNJ2	8871	37	6	158454576	158454576	Missense_Mutation	SNP	G	A	ORL-150
RNA-seq	SYNJ2	8871	37	6	158454576	158454576	Missense_Mutation	SNP	G	A	ORL-156
RNA-seq	SYNJ2	8871	37	6	158497760	158497760	Missense_Mutation	SNP	G	A	ORL-215
RNA-seq	SYNJ2	8871	37	6	158504489	158504489	Missense_Mutation	SNP	C	T	ORL-196
RNA-seq	SERAC1	84947	37	6	158567937	158567937	Missense_Mutation	SNP	T	C	ORL-215
RNA-seq	TULP4	56995	37	6	158870076	158870076	Missense_Mutation	SNP	G	A	ORL-214
RNA-seq	THBS2	7058	37	6	169637741	169637741	Missense_Mutation	SNP	G	C	ORL-214
RNA-seq	C6orf70	55780	37	6	170181475	170181475	Missense_Mutation	SNP	A	G	ORL-188
RNA-seq	DLL1	28514	37	6	170594163	170594163	Missense_Mutation	SNP	A	T	ORL-196
RNA-seq	FAM120B	84498	37	6	170626983	170626983	Missense_Mutation	SNP	C	A	ORL-153
RNA-seq	HEATR2	54919	37	7	810234	810234	Missense_Mutation	SNP	C	T	ORL-247
RNA-seq	SUN1	23353	37	7	892557	892557	Missense_Mutation	SNP	C	G	ORL-195
RNA-seq	COX19	90639	37	7	1009016	1009017	Frame_Shift_Ins	INS	-	T	ORL-153
RNA-seq	COX19	90639	37	7	1009016	1009017	Frame_Shift_Ins	INS	-	T	ORL-204
RNA-seq	COX19	90639	37	7	1009016	1009017	Frame_Shift_Ins	INS	-	T	ORL-214
RNA-seq	COX19	90639	37	7	1009016	1009017	Frame_Shift_Ins	INS	-	T	ORL-247
RNA-seq	C7orf50	84310	37	7	1037370	1037370	Missense_Mutation	SNP	G	A	ORL-115
RNA-seq	C7orf50	84310	37	7	1037370	1037370	Missense_Mutation	SNP	G	A	ORL-207
RNA-seq	MICALL2	79778	37	7	1476436	1476436	Missense_Mutation	SNP	C	A	ORL-48
RNA-seq	INTS1	26173	37	7	1515694	1515694	Missense_Mutation	SNP	G	A	ORL-215
RNA-seq	MAD1L1	8379	37	7	1976403	1976403	Missense_Mutation	SNP	C	T	ORL-207
RNA-seq	EIF3B	8662	37	7	2394584	2394584	Missense_Mutation	SNP	C	A	ORL-188
RNA-seq	EIF3B	8662	37	7	2395008	2395008	Missense_Mutation	SNP	C	T	ORL-136
RNA-seq	C7orf27	221927	37	7	2583290	2583290	Missense_Mutation	SNP	C	T	ORL-48
RNA-seq	IQCE	23288	37	7	2629664	2629664	Missense_Mutation	SNP	C	A	ORL-195
RNA-seq	GNA12	2768	37	7	2834711	2834711	Missense_Mutation	SNP	T	C	ORL-156
RNA-seq	RBAK	57786	37	7	5103580	5103580	Missense_Mutation	SNP	T	C	ORL-196
RNA-seq	RBAK	57786	37	7	5103580	5103580	Missense_Mutation	SNP	T	C	ORL-214
RNA-seq	RBAK	57786	37	7	5104268	5104268	Missense_Mutation	SNP	C	T	ORL-150
RNA-seq	RBAK	57786	37	7	5104268	5104268	Missense_Mutation	SNP	C	T	ORL-156
RNA-seq	TNRC18	84629	37	7	5353282	5353282	Missense_Mutation	SNP	C	G	ORL-136
RNA-seq	TNRC18	84629	37	7	5372303	5372303	Missense_Mutation	SNP	T	C	ORL-153
RNA-seq	TNRC18	84629	37	7	5372303	5372303	Missense_Mutation	SNP	T	C	ORL-214
RNA-seq	TNRC18	84629	37	7	5427905	5427905	Missense_Mutation	SNP	T	C	ORL-204
RNA-seq	RNF216	54476	37	7	5781203	5781203	Missense_Mutation	SNP	T	G	ORL-115
RNA-seq	PMS2	5395	37	7	6018290	6018290	Missense_Mutation	SNP	C	A	ORL-174
RNA-seq	PMS2	5395	37	7	6038824	6038824	Missense_Mutation	SNP	C	T	ORL-174
RNA-seq	AIMP2	7965	37	7	6057544	6057544	Missense_Mutation	SNP	G	A	ORL-153
RNA-seq	USP42	84132	37	7	6193457	6193457	Missense_Mutation	SNP	G	C	ORL-195
RNA-seq	USP42	84132	37	7	6196442	6196443	Frame_Shift_Ins	INS	-	A	ORL-156
RNA-seq	DAGLB	221955	37	7	6461413	6461413	Missense_Mutation	SNP	G	A	ORL-215
RNA-seq	BZW2	28969	37	7	16734612	16734612	Missense_Mutation	SNP	G	C	ORL-136
RNA-seq	ITGB8	3696	37	7	20371449	20371450	Frame_Shift_Ins	INS	-	T	ORL-215
RNA-seq	FAM126A	84668	37	7	23017018	23017018	Missense_Mutation	SNP	T	C	ORL-196
RNA-seq	NUPL2	11097	37	7	23224774	23224774	Missense_Mutation	SNP	G	C	ORL-153
RNA-seq	IGF2BP3	10643	37	7	23401337	23401337	Missense_Mutation	SNP	C	G	ORL-156
RNA-seq	DFNA5	1687	37	7	24789307	24789307	Missense_Mutation	SNP	A	T	ORL-136
RNA-seq	OSBPL3	26031	37	7	24849459	24849459	Missense_Mutation	SNP	C	T	ORL-247
RNA-seq	OSBPL3	26031	37	7	24902881	24902881	Missense_Mutation	SNP	T	C	ORL-48
RNA-seq	NFE2L3	9603	37	7	26192126	26192126	Missense_Mutation	SNP	A	T	ORL-48
RNA-seq	NFE2L3	9603	37	7	26192667	26192667	Missense_Mutation	SNP	C	G	ORL-247
RNA-seq	NFE2L3	9603	37	7	26217615	26217615	Missense_Mutation	SNP	A	G	ORL-153
RNA-seq	NFE2L3	9603	37	7	26223346	26223346	Missense_Mutation	SNP	C	A	ORL-153
RNA-seq	NFE2L3	9603	37	7	26223400	26223400	Frame_Shift_Del	DEL	T	-	ORL-153
RNA-seq	NOD1	10392	37	7	30491264	30491264	Missense_Mutation	SNP	A	C	ORL-136
RNA-seq	SEPT7	989	37	7	35840859	35840859	Missense_Mutation	SNP	A	T	ORL-156
RNA-seq	KIAA0895	23366	37	7	36397021	36397022	Frame_Shift_Ins	INS	-	T	ORL-150
RNA-seq	STARD3NL	83930	37	7	38247196	38247196	Missense_Mutation	SNP	A	G	ORL-247
RNA-seq	CDK13	8621	37	7	39991075	39991075	Missense_Mutation	SNP	C	T	ORL-204
RNA-seq	CDK13	8621	37	7	40132650	40132650	Missense_Mutation	SNP	C	T	ORL-115
RNA-seq	C7orf10	79783	37	7	40900046	40900046	Missense_Mutation	SNP	G	A	ORL-153
RNA-seq	STK17A	9263	37	7	43664212	43664212	Missense_Mutation	SNP	A	C	ORL-150
RNA-seq	STK17A	9263	37	7	43664212	43664212	Missense_Mutation	SNP	A	C	ORL-156
RNA-seq	STK17A	9263	37	7	43664212	43664212	Missense_Mutation	SNP	A	C	ORL-207
RNA-seq	C7orf44	55744	37	7	43687182	43687182	Missense_Mutation	SNP	C	T	ORL-166
RNA-seq	DDX56	54606	37	7	44606106	44606106	Missense_Mutation	SNP	C	T	ORL-247
RNA-seq	TMED4	222068	37	7	44620823	44620823	Missense_Mutation	SNP	T	C	ORL-166
RNA-seq	OGDH	4967	37	7	44713388	44713388	Missense_Mutation	SNP	G	T	ORL-115
RNA-seq	ADCY1	107	37	7	45725579	45725579	Missense_Mutation	SNP	G	A	ORL-115
RNA-seq	GRB10	2887	37	7	50685819	50685819	Missense_Mutation	SNP	C	A	ORL-153
RNA-seq	COBL	23242	37	7	51096205	51096205	Missense_Mutation	SNP	G	A	ORL-207
RNA-seq	EGFR	1956	37	7	55270271	55270271	Missense_Mutation	SNP	G	A	ORL-204
RNA-seq	LANCL2	55915	37	7	55433840	55433840	Missense_Mutation	SNP	C	G	ORL-136
RNA-seq	MRPS17	51373	37	7	56020902	56020902	Missense_Mutation	SNP	G	C	ORL-247
RNA-seq	SUMF2	25870	37	7	56147373	56147373	Missense_Mutation	SNP	A	G	ORL-247
RNA-seq	ZNF680	340252	37	7	63981915	63981915	Missense_Mutation	SNP	T	A	ORL-188
RNA-seq	ZNF680	340252	37	7	63982790	63982790	Missense_Mutation	SNP	T	G	ORL-48
RNA-seq	ZNF680	340252	37	7	63982875	63982875	Missense_Mutation	SNP	A	G	ORL-247
RNA-seq	ZNF107	51427	37	7	64167292	64167292	Missense_Mutation	SNP	A	G	ORL-153
RNA-seq	ZNF92	168374	37	7	64863491	64863491	Missense_Mutation	SNP	A	G	ORL-153
RNA-seq	KCTD7	154881	37	7	66098373	66098373	Missense_Mutation	SNP	T	C	ORL-150
RNA-seq	KCTD7	154881	37	7	66098373	66098373	Missense_Mutation	SNP	T	C	ORL-156
RNA-seq	RABGEF1	27342	37	7	66240233	66240233	Missense_Mutation	SNP	G	A	ORL-174
RNA-seq	BAZ1B	9031	37	7	72891993	72891993	Nonsense_Mutation	SNP	C	A	ORL-195
RNA-seq	BCL7B	9275	37	7	72957955	72957955	Missense_Mutation	SNP	T	C	ORL-247
RNA-seq	ABHD11	83451	37	7	73151392	73151392	Missense_Mutation	SNP	C	T	ORL-153
RNA-seq	ABHD11	83451	37	7	73151621	73151621	Missense_Mutation	SNP	T	C	ORL-188
RNA-seq	EIF4H	7458	37	7	73609095	73609095	Missense_Mutation	SNP	G	A	ORL-214
RNA-seq	EIF4H	7458	37	7	73609547	73609547	Missense_Mutation	SNP	C	T	ORL-204
RNA-seq	CLIP2	7461	37	7	73731973	73731973	Missense_Mutation	SNP	G	A	ORL-204
RNA-seq	CLIP2	7461	37	7	73787338	73787338	Missense_Mutation	SNP	G	A	ORL-204
RNA-seq	POM121C	100101267	37	7	75051168	75051168	Missense_Mutation	SNP	G	T	ORL-115
RNA-seq	POR	5447	37	7	75613108	75613108	Missense_Mutation	SNP	G	A	ORL-195
RNA-seq	POR	5447	37	7	75615722	75615722	Missense_Mutation	SNP	A	G	ORL-214
RNA-seq	MDH2	4191	37	7	75687388	75687388	Missense_Mutation	SNP	G	A	ORL-166
RNA-seq	MDH2	4191	37	7	75695716	75695716	Missense_Mutation	SNP	G	C	ORL-115
RNA-seq	HSPB1	3315	37	7	75933435	75933435	Missense_Mutation	SNP	G	A	ORL-136
RNA-seq	DTX2	113878	37	7	76109924	76109924	Missense_Mutation	SNP	C	T	ORL-207
RNA-seq	DTX2	113878	37	7	76112364	76112364	Missense_Mutation	SNP	G	A	ORL-188
RNA-seq	CCDC146	57639	37	7	76797082	76797082	Missense_Mutation	SNP	A	G	ORL-166
RNA-seq	CCDC146	57639	37	7	76908134	76908135	Frame_Shift_Ins	INS	-	A	ORL-156
RNA-seq	CCDC146	57639	37	7	76908405	76908405	Missense_Mutation	SNP	G	A	ORL-215
RNA-seq	PTPN12	5782	37	7	77256938	77256938	Missense_Mutation	SNP	A	G	ORL-207
RNA-seq	PHTF2	57157	37	7	77583197	77583197	Missense_Mutation	SNP	G	A	ORL-215
RNA-seq	SEMA3C	10512	37	7	80439951	80439951	Missense_Mutation	SNP	C	T	ORL-136
RNA-seq	PCLO	27445	37	7	82544865	82544865	Missense_Mutation	SNP	G	A	ORL-174
RNA-seq	GTPBP10	85865	37	7	89984511	89984511	Missense_Mutation	SNP	A	G	ORL-188
RNA-seq	GTPBP10	85865	37	7	90001477	90001477	Missense_Mutation	SNP	A	G	ORL-174
RNA-seq	GTPBP10	85865	37	7	90001477	90001477	Missense_Mutation	SNP	A	G	ORL-207
RNA-seq	FZD1	8321	37	7	90896123	90896123	Missense_Mutation	SNP	G	A	ORL-188
RNA-seq	AKAP9	10142	37	7	91603038	91603038	Missense_Mutation	SNP	G	A	ORL-153
RNA-seq	AKAP9	10142	37	7	91631840	91631840	Missense_Mutation	SNP	G	A	ORL-188
RNA-seq	AKAP9	10142	37	7	91707176	91707176	Missense_Mutation	SNP	C	A	ORL-215
RNA-seq	AKAP9	10142	37	7	91714810	91714810	Missense_Mutation	SNP	G	A	ORL-150
RNA-seq	AKAP9	10142	37	7	91714810	91714810	Missense_Mutation	SNP	G	A	ORL-156
RNA-seq	PEX1	5189	37	7	92116819	92116820	Frame_Shift_Ins	INS	-	T	ORL-204
RNA-seq	C7orf64	84060	37	7	92161810	92161811	Frame_Shift_Ins	INS	-	A	ORL-150
RNA-seq	C7orf64	84060	37	7	92161810	92161811	Frame_Shift_Ins	INS	-	A	ORL-174
RNA-seq	C7orf64	84060	37	7	92161810	92161811	Frame_Shift_Ins	INS	-	A	ORL-195
RNA-seq	C7orf64	84060	37	7	92161810	92161811	Frame_Shift_Ins	INS	-	A	ORL-204
RNA-seq	C7orf64	84060	37	7	92161810	92161811	Frame_Shift_Ins	INS	-	A	ORL-247
RNA-seq	C7orf64	84060	37	7	92166184	92166184	Missense_Mutation	SNP	A	G	ORL-196
RNA-seq	SLC25A13	10165	37	7	95751018	95751019	Frame_Shift_Del	DEL	AA	-	ORL-174
RNA-seq	SLC25A13	10165	37	7	95775966	95775966	Missense_Mutation	SNP	C	T	ORL-204
RNA-seq	LMTK2	22853	37	7	97766701	97766701	Missense_Mutation	SNP	G	A	ORL-195
RNA-seq	LMTK2	22853	37	7	97784161	97784162	Frame_Shift_Ins	INS	-	T	ORL-48
RNA-seq	LMTK2	22853	37	7	97823737	97823737	Missense_Mutation	SNP	C	G	ORL-214
RNA-seq	SMURF1	57154	37	7	98649962	98649962	Missense_Mutation	SNP	C	G	ORL-195
RNA-seq	ARPC1B	10095	37	7	98988691	98988691	Missense_Mutation	SNP	G	A	ORL-204
RNA-seq	PTCD1	26024	37	7	99022846	99022846	Missense_Mutation	SNP	C	G	ORL-153
RNA-seq	ZNF655	79027	37	7	99170965	99170965	Missense_Mutation	SNP	G	A	ORL-115
RNA-seq	ZKSCAN1	7586	37	7	99631659	99631659	Missense_Mutation	SNP	C	T	ORL-214
RNA-seq	CNPY4	245812	37	7	99717401	99717402	Frame_Shift_Ins	INS	-	T	ORL-215
RNA-seq	C7orf43	55262	37	7	99754158	99754158	Missense_Mutation	SNP	C	T	ORL-207
RNA-seq	MEPCE	56257	37	7	100027781	100027781	Missense_Mutation	SNP	C	T	ORL-136
RNA-seq	TSC22D4	81628	37	7	100074902	100074902	Missense_Mutation	SNP	G	T	ORL-247
RNA-seq	GIGYF1	64599	37	7	100284304	100284304	Missense_Mutation	SNP	C	T	ORL-48
RNA-seq	TRIM56	81844	37	7	100731068	100731068	Missense_Mutation	SNP	G	A	ORL-48
RNA-seq	PLOD3	8985	37	7	100855148	100855148	Missense_Mutation	SNP	C	T	ORL-204
RNA-seq	PLOD3	8985	37	7	100855179	100855179	Missense_Mutation	SNP	C	T	ORL-166
RNA-seq	CUX1	1523	37	7	101845119	101845119	Missense_Mutation	SNP	G	A	ORL-196
RNA-seq	RINT1	60561	37	7	105190530	105190530	Missense_Mutation	SNP	T	C	ORL-195
RNA-seq	ATXN7L1	222255	37	7	105254444	105254445	Frame_Shift_Ins	INS	-	T	ORL-204
RNA-seq	ATXN7L1	222255	37	7	105516274	105516274	Missense_Mutation	SNP	C	G	ORL-214
RNA-seq	COG5	10466	37	7	106843966	106843966	Nonsense_Mutation	SNP	G	A	ORL-136
RNA-seq	CBLL1	79872	37	7	107398907	107398907	Missense_Mutation	SNP	A	C	ORL-136
RNA-seq	LAMB1	3912	37	7	107592549	107592549	Missense_Mutation	SNP	G	A	ORL-174
RNA-seq	LAMB1	3912	37	7	107642157	107642157	Missense_Mutation	SNP	C	T	ORL-215
RNA-seq	NRCAM	4897	37	7	107790525	107790526	Frame_Shift_Ins	INS	-	T	ORL-207
RNA-seq	NRCAM	4897	37	7	107849907	107849908	Frame_Shift_Ins	INS	-	A	ORL-207
RNA-seq	NRCAM	4897	37	7	107849908	107849908	Missense_Mutation	SNP	G	T	ORL-48
RNA-seq	NRCAM	4897	37	7	107849908	107849908	Missense_Mutation	SNP	G	T	ORL-188
RNA-seq	NRCAM	4897	37	7	107849908	107849908	Missense_Mutation	SNP	G	T	ORL-207
RNA-seq	PNPLA8	50640	37	7	108155188	108155188	Missense_Mutation	SNP	C	T	ORL-115
RNA-seq	DOCK4	9732	37	7	111405199	111405199	Missense_Mutation	SNP	C	T	ORL-204
RNA-seq	DOCK4	9732	37	7	111580272	111580273	Frame_Shift_Ins	INS	-	T	ORL-196
RNA-seq	MDFIC	29969	37	7	114582368	114582368	Missense_Mutation	SNP	C	G	ORL-195
RNA-seq	MET	4233	37	7	116380930	116380930	Missense_Mutation	SNP	T	A	ORL-115
RNA-seq	PTPRZ1	5803	37	7	121695068	121695068	Missense_Mutation	SNP	T	C	ORL-207
RNA-seq	GCC1	79571	37	7	127222450	127222450	Missense_Mutation	SNP	T	C	ORL-166
RNA-seq	METTL2B	55798	37	7	128116879	128116879	Missense_Mutation	SNP	C	A	ORL-166
RNA-seq	FLNC	2318	37	7	128485025	128485025	Missense_Mutation	SNP	A	G	ORL-195
RNA-seq	TNPO3	23534	37	7	128637567	128637567	Missense_Mutation	SNP	A	C	ORL-195
RNA-seq	SMO	6608	37	7	128843411	128843411	Missense_Mutation	SNP	G	A	ORL-153
RNA-seq	SMO	6608	37	7	128845111	128845111	Missense_Mutation	SNP	A	G	ORL-166
RNA-seq	WDR91	29062	37	7	134873258	134873258	Missense_Mutation	SNP	T	A	ORL-115
RNA-seq	WDR91	29062	37	7	134893561	134893561	Missense_Mutation	SNP	C	T	ORL-207
RNA-seq	CREB3L2	64764	37	7	137613025	137613025	Missense_Mutation	SNP	T	C	ORL-214
RNA-seq	KIAA1549	57670	37	7	138579245	138579245	Missense_Mutation	SNP	G	A	ORL-48
RNA-seq	KIAA1549	57670	37	7	138602720	138602720	Missense_Mutation	SNP	G	C	ORL-115
RNA-seq	KIAA1549	57670	37	7	138602720	138602720	Missense_Mutation	SNP	G	C	ORL-196
RNA-seq	KIAA1549	57670	37	7	138602720	138602720	Missense_Mutation	SNP	G	C	ORL-215
RNA-seq	ZC3HAV1	56829	37	7	138745801	138745801	Missense_Mutation	SNP	G	C	ORL-214
RNA-seq	UBN2	254048	37	7	138943340	138943340	Missense_Mutation	SNP	T	C	ORL-214
RNA-seq	UBN2	254048	37	7	138946026	138946027	Frame_Shift_Ins	INS	-	A	ORL-115
RNA-seq	UBN2	254048	37	7	138946026	138946027	Frame_Shift_Ins	INS	-	A	ORL-207
RNA-seq	UBN2	254048	37	7	138968056	138968056	Missense_Mutation	SNP	G	C	ORL-174
RNA-seq	LUC7L2	51631	37	7	139094348	139094348	Missense_Mutation	SNP	C	T	ORL-204
RNA-seq	LUC7L2	51631	37	7	139106925	139106925	Missense_Mutation	SNP	T	G	ORL-204
RNA-seq	JHDM1D	80853	37	7	139833358	139833358	Missense_Mutation	SNP	G	A	ORL-150
RNA-seq	JHDM1D	80853	37	7	139833358	139833358	Missense_Mutation	SNP	G	A	ORL-156
RNA-seq	SLC37A3	84255	37	7	140051930	140051930	Missense_Mutation	SNP	G	A	ORL-195
RNA-seq	ADCK2	90956	37	7	140373747	140373747	Missense_Mutation	SNP	T	C	ORL-196
RNA-seq	ADCK2	90956	37	7	140386941	140386941	Missense_Mutation	SNP	C	T	ORL-215
RNA-seq	ZYX	7791	37	7	143079471	143079471	Missense_Mutation	SNP	C	G	ORL-174
RNA-seq	ZYX	7791	37	7	143086026	143086026	Missense_Mutation	SNP	C	T	ORL-166
RNA-seq	LOC441294	441294	37	7	143270144	143270144	Missense_Mutation	SNP	G	C	ORL-247
RNA-seq	CTAGE4	100128553	37	7	143881378	143881378	Missense_Mutation	SNP	A	T	ORL-215
RNA-seq	ARHGEF5	7984	37	7	144060209	144060209	Missense_Mutation	SNP	G	C	ORL-174
RNA-seq	CUL1	8454	37	7	148495086	148495086	Missense_Mutation	SNP	A	G	ORL-215
RNA-seq	ZNF425	155054	37	7	148802182	148802182	Missense_Mutation	SNP	G	A	ORL-174
RNA-seq	ZNF398	57541	37	7	148876369	148876369	Missense_Mutation	SNP	A	G	ORL-188
RNA-seq	ZNF398	57541	37	7	148876673	148876673	Missense_Mutation	SNP	C	T	ORL-136
RNA-seq	ZNF783	0	37	7	148975555	148975555	RNA	SNP	G	C	ORL-195
RNA-seq	ZNF777	27153	37	7	149152699	149152699	Missense_Mutation	SNP	G	A	ORL-166
RNA-seq	ZNF746	155061	37	7	149174012	149174012	Splice_Site	SNP	C	A	ORL-48
RNA-seq	C7orf29	113763	37	7	150028172	150028172	Missense_Mutation	SNP	A	G	ORL-214
RNA-seq	ZNF775	285971	37	7	150093624	150093624	Missense_Mutation	SNP	A	G	ORL-136
RNA-seq	ABCB8	11194	37	7	150738239	150738239	Missense_Mutation	SNP	G	A	ORL-195
RNA-seq	SLC4A2	6522	37	7	150761407	150761407	Missense_Mutation	SNP	G	A	ORL-115
RNA-seq	CHPF2	54480	37	7	150934772	150934772	Missense_Mutation	SNP	A	G	ORL-188
RNA-seq	GALNT11	63917	37	7	151802359	151802359	Missense_Mutation	SNP	G	A	ORL-150
RNA-seq	GALNT11	63917	37	7	151802359	151802359	Missense_Mutation	SNP	G	A	ORL-156
RNA-seq	MLL3	58508	37	7	151874709	151874709	Missense_Mutation	SNP	C	T	ORL-166
RNA-seq	RBM33	155435	37	7	155534607	155534607	Missense_Mutation	SNP	C	T	ORL-150
RNA-seq	RBM33	155435	37	7	155534607	155534607	Missense_Mutation	SNP	C	T	ORL-156
RNA-seq	RBM33	155435	37	7	155556653	155556653	Missense_Mutation	SNP	G	T	ORL-166
RNA-seq	LMBR1	64327	37	7	156518479	156518479	Missense_Mutation	SNP	G	A	ORL-214
RNA-seq	UBE3C	9690	37	7	157046792	157046792	Missense_Mutation	SNP	G	A	ORL-196
RNA-seq	WDR60	55112	37	7	158694445	158694445	Missense_Mutation	SNP	G	A	ORL-150
RNA-seq	WDR60	55112	37	7	158694445	158694445	Missense_Mutation	SNP	G	A	ORL-156
RNA-seq	WDR60	55112	37	7	158711459	158711459	Missense_Mutation	SNP	G	T	ORL-48
RNA-seq	ARHGEF10	9639	37	8	1808302	1808302	Missense_Mutation	SNP	G	A	ORL-215
RNA-seq	ARHGEF10	9639	37	8	1900921	1900921	Missense_Mutation	SNP	A	G	ORL-214
RNA-seq	MCPH1	79648	37	8	6302853	6302853	Missense_Mutation	SNP	G	T	ORL-150
RNA-seq	MCPH1	79648	37	8	6302853	6302853	Missense_Mutation	SNP	G	T	ORL-156
RNA-seq	AGPAT5	55326	37	8	6588258	6588258	Missense_Mutation	SNP	G	T	ORL-48
RNA-seq	TNKS	8658	37	8	9634214	9634214	Missense_Mutation	SNP	C	G	ORL-195
RNA-seq	FDFT1	2222	37	8	11689077	11689077	Missense_Mutation	SNP	C	G	ORL-136
RNA-seq	DLC1	10395	37	8	12957061	12957061	Missense_Mutation	SNP	C	T	ORL-196
RNA-seq	DLC1	10395	37	8	12958192	12958192	Missense_Mutation	SNP	C	T	ORL-195
RNA-seq	ZDHHC2	51201	37	8	17055117	17055117	Missense_Mutation	SNP	C	T	ORL-247
RNA-seq	MTUS1	57509	37	8	17612491	17612491	Missense_Mutation	SNP	T	C	ORL-196
RNA-seq	PCM1	5108	37	8	17830076	17830076	Missense_Mutation	SNP	A	G	ORL-215
RNA-seq	ASAH1	427	37	8	17916963	17916963	Missense_Mutation	SNP	T	G	ORL-48
RNA-seq	NAT1	9	37	8	18079850	18079851	Frame_Shift_Ins	INS	-	A	ORL-215
RNA-seq	PSD3	23362	37	8	18725454	18725454	Missense_Mutation	SNP	T	C	ORL-215
RNA-seq	PSD3	23362	37	8	18729235	18729235	Missense_Mutation	SNP	G	A	ORL-174
RNA-seq	PSD3	23362	37	8	18729235	18729235	Missense_Mutation	SNP	G	A	ORL-204
RNA-seq	HR	55806	37	8	21980345	21980345	Missense_Mutation	SNP	C	T	ORL-166
RNA-seq	TNFRSF10A	8797	37	8	23059363	23059363	Missense_Mutation	SNP	C	T	ORL-153
RNA-seq	ENTPD4	9583	37	8	23299540	23299540	Missense_Mutation	SNP	C	T	ORL-214
RNA-seq	DOCK5	80005	37	8	25246734	25246734	Missense_Mutation	SNP	C	T	ORL-136
RNA-seq	CDCA2	157313	37	8	25364263	25364264	Frame_Shift_Ins	INS	-	A	ORL-115
RNA-seq	CDCA2	157313	37	8	25364715	25364716	Frame_Shift_Ins	INS	-	A	ORL-136
RNA-seq	CDCA2	157313	37	8	25365022	25365022	Missense_Mutation	SNP	A	C	ORL-150
RNA-seq	CDCA2	157313	37	8	25365022	25365022	Missense_Mutation	SNP	A	C	ORL-156
RNA-seq	SCARA3	51435	37	8	27528645	27528645	Missense_Mutation	SNP	C	T	ORL-48
RNA-seq	ZNF395	55893	37	8	28206653	28206653	Missense_Mutation	SNP	C	A	ORL-215
RNA-seq	ZNF395	55893	37	8	28209074	28209074	Missense_Mutation	SNP	C	T	ORL-174
RNA-seq	FBXO16	157574	37	8	28340937	28340938	Frame_Shift_Ins	INS	-	T	ORL-247
RNA-seq	FZD3	7976	37	8	28384945	28384946	Frame_Shift_Ins	INS	-	T	ORL-153
RNA-seq	KIF13B	23303	37	8	28976441	28976441	Missense_Mutation	SNP	C	G	ORL-215
RNA-seq	KIF13B	23303	37	8	29007848	29007848	Missense_Mutation	SNP	C	T	ORL-150
RNA-seq	KIF13B	23303	37	8	29007848	29007848	Missense_Mutation	SNP	C	T	ORL-156
RNA-seq	KIF13B	23303	37	8	29037656	29037656	Missense_Mutation	SNP	T	C	ORL-215
RNA-seq	WRN	7486	37	8	30938548	30938548	Missense_Mutation	SNP	A	T	ORL-136
RNA-seq	WRN	7486	37	8	31012195	31012196	Frame_Shift_Ins	INS	-	A	ORL-150
RNA-seq	WRN	7486	37	8	31012195	31012196	Frame_Shift_Ins	INS	-	A	ORL-204
RNA-seq	WRN	7486	37	8	31012195	31012196	Frame_Shift_Ins	INS	-	A	ORL-207
RNA-seq	BRF2	55290	37	8	37702288	37702288	Missense_Mutation	SNP	G	A	ORL-153
RNA-seq	RAB11FIP1	80223	37	8	37729723	37729723	Missense_Mutation	SNP	G	A	ORL-136
RNA-seq	RAB11FIP1	80223	37	8	37730180	37730181	Frame_Shift_Ins	INS	-	T	ORL-195
RNA-seq	WHSC1L1	54904	37	8	38135932	38135932	Splice_Site	SNP	T	G	ORL-48
RNA-seq	FGFR1	2260	37	8	38285481	38285482	Frame_Shift_Ins	INS	-	T	ORL-204
RNA-seq	MYST3	7994	37	8	41798710	41798710	Missense_Mutation	SNP	C	G	ORL-188
RNA-seq	PLAT	5327	37	8	42046568	42046569	Frame_Shift_Ins	INS	-	T	ORL-150
RNA-seq	KIAA0146	23514	37	8	48511653	48511653	Missense_Mutation	SNP	C	G	ORL-115
RNA-seq	TGS1	96764	37	8	56699094	56699094	Missense_Mutation	SNP	A	G	ORL-174
RNA-seq	PLAG1	5324	37	8	57079753	57079754	Frame_Shift_Ins	INS	-	T	ORL-215
RNA-seq	SDR16C5	195814	37	8	57228857	57228857	Missense_Mutation	SNP	T	A	ORL-48
RNA-seq	CHD7	55636	37	8	61654685	61654685	Missense_Mutation	SNP	C	A	ORL-115
RNA-seq	CHD7	55636	37	8	61654685	61654685	Missense_Mutation	SNP	C	A	ORL-195
RNA-seq	CHD7	55636	37	8	61732632	61732632	Missense_Mutation	SNP	A	G	ORL-204
RNA-seq	CHD7	55636	37	8	61765242	61765242	Missense_Mutation	SNP	G	A	ORL-136
RNA-seq	CHD7	55636	37	8	61777926	61777926	Missense_Mutation	SNP	T	A	ORL-150
RNA-seq	CHD7	55636	37	8	61777926	61777926	Missense_Mutation	SNP	T	A	ORL-156
RNA-seq	MYBL1	4603	37	8	67488452	67488453	Frame_Shift_Ins	INS	-	T	ORL-214
RNA-seq	MYBL1	4603	37	8	67513965	67513965	Missense_Mutation	SNP	C	A	ORL-204
RNA-seq	SGK3	23678	37	8	67706033	67706033	Missense_Mutation	SNP	C	T	ORL-247
RNA-seq	CSPP1	79848	37	8	68007724	68007724	Missense_Mutation	SNP	G	A	ORL-166
RNA-seq	CSPP1	79848	37	8	68076630	68076631	Frame_Shift_Ins	INS	-	A	ORL-48
RNA-seq	CSPP1	79848	37	8	68076630	68076631	Frame_Shift_Ins	INS	-	A	ORL-136
RNA-seq	CSPP1	79848	37	8	68076630	68076631	Frame_Shift_Ins	INS	-	A	ORL-150
RNA-seq	CSPP1	79848	37	8	68076630	68076631	Frame_Shift_Ins	INS	-	A	ORL-204
RNA-seq	CSPP1	79848	37	8	68076630	68076631	Frame_Shift_Ins	INS	-	A	ORL-207
RNA-seq	ARFGEF1	10565	37	8	68128872	68128872	Missense_Mutation	SNP	C	G	ORL-174
RNA-seq	NCOA2	10499	37	8	71068739	71068739	Missense_Mutation	SNP	C	A	ORL-215
RNA-seq	TERF1	7013	37	8	73951354	73951355	Frame_Shift_Ins	INS	-	A	ORL-207
RNA-seq	TERF1	7013	37	8	73958353	73958353	Missense_Mutation	SNP	C	T	ORL-214
RNA-seq	GDAP1	54332	37	8	75276587	75276587	Missense_Mutation	SNP	A	T	ORL-174
RNA-seq	ZFHX4	79776	37	8	77762514	77762514	Missense_Mutation	SNP	A	G	ORL-214
RNA-seq	ZFHX4	79776	37	8	77775547	77775548	Frame_Shift_Ins	INS	-	A	ORL-195
RNA-seq	ZFHX4	79776	37	8	77775547	77775548	Frame_Shift_Ins	INS	-	A	ORL-247
RNA-seq	FAM164A	51101	37	8	79629697	79629697	Missense_Mutation	SNP	G	C	ORL-136
RNA-seq	MRPS28	28957	37	8	80942311	80942311	Missense_Mutation	SNP	C	T	ORL-247
RNA-seq	TPD52	7163	37	8	80950379	80950379	Missense_Mutation	SNP	A	G	ORL-215
RNA-seq	LRRCC1	85444	37	8	86047208	86047209	Frame_Shift_Ins	INS	-	A	ORL-153
RNA-seq	LRRCC1	85444	37	8	86047208	86047209	Frame_Shift_Ins	INS	-	A	ORL-156
RNA-seq	LRRCC1	85444	37	8	86047208	86047209	Frame_Shift_Ins	INS	-	A	ORL-195
RNA-seq	E2F5	1875	37	8	86114406	86114407	Frame_Shift_Ins	INS	-	A	ORL-153
RNA-seq	E2F5	1875	37	8	86114406	86114407	Frame_Shift_Ins	INS	-	A	ORL-196
RNA-seq	E2F5	1875	37	8	86114470	86114471	Frame_Shift_Ins	INS	-	A	ORL-156
RNA-seq	CA13	377677	37	8	86193537	86193537	Nonsense_Mutation	SNP	C	T	ORL-204
RNA-seq	FAM82B	51115	37	8	87491234	87491234	Missense_Mutation	SNP	T	C	ORL-153
RNA-seq	DECR1	1666	37	8	91049163	91049163	Missense_Mutation	SNP	G	C	ORL-214
RNA-seq	OTUD6B	51633	37	8	92090818	92090818	Missense_Mutation	SNP	G	A	ORL-136
RNA-seq	TMEM67	91147	37	8	94821364	94821364	Missense_Mutation	SNP	A	C	ORL-215
RNA-seq	PDP1	54704	37	8	94934325	94934325	Missense_Mutation	SNP	G	T	ORL-48
RNA-seq	RAD54B	25788	37	8	95411722	95411722	Missense_Mutation	SNP	C	A	ORL-247
RNA-seq	ESRP1	54845	37	8	95680186	95680186	Missense_Mutation	SNP	A	G	ORL-115
RNA-seq	ESRP1	54845	37	8	95680186	95680186	Missense_Mutation	SNP	A	G	ORL-214
RNA-seq	TP53INP1	94241	37	8	95952328	95952328	Missense_Mutation	SNP	T	C	ORL-150
RNA-seq	TP53INP1	94241	37	8	95952328	95952328	Missense_Mutation	SNP	T	C	ORL-156
RNA-seq	C8orf38	137682	37	8	96070155	96070155	Missense_Mutation	SNP	A	G	ORL-215
RNA-seq	UQCRB	7381	37	8	97244060	97244060	Missense_Mutation	SNP	A	T	ORL-215
RNA-seq	MATN2	4147	37	8	98954048	98954048	Missense_Mutation	SNP	C	G	ORL-247
RNA-seq	MATN2	4147	37	8	98991220	98991221	Frame_Shift_Ins	INS	-	G	ORL-166
RNA-seq	POP1	10940	37	8	99170150	99170150	Missense_Mutation	SNP	T	C	ORL-48
RNA-seq	VPS13B	157680	37	8	100160171	100160171	Missense_Mutation	SNP	C	T	ORL-174
RNA-seq	VPS13B	157680	37	8	100654559	100654559	Missense_Mutation	SNP	G	A	ORL-136
RNA-seq	KLF10	7071	37	8	103664054	103664054	Missense_Mutation	SNP	G	C	ORL-48
RNA-seq	FZD6	8323	37	8	104337047	104337048	Frame_Shift_Ins	INS	-	T	ORL-188
RNA-seq	DCAF13	25879	37	8	104442891	104442891	Missense_Mutation	SNP	A	G	ORL-214
RNA-seq	SYBU	55638	37	8	110587838	110587838	Missense_Mutation	SNP	A	T	ORL-196
RNA-seq	EIF3H	8667	37	8	117657339	117657339	Missense_Mutation	SNP	T	C	ORL-214
RNA-seq	EXT1	2131	37	8	119123044	119123044	Missense_Mutation	SNP	G	A	ORL-153
RNA-seq	MTBP	27085	37	8	121463534	121463534	Missense_Mutation	SNP	A	T	ORL-214
RNA-seq	ZHX2	22882	37	8	123963823	123963823	Missense_Mutation	SNP	G	A	ORL-196
RNA-seq	ZHX2	22882	37	8	123964420	123964420	Missense_Mutation	SNP	G	A	ORL-153
RNA-seq	ZHX1	11244	37	8	124266337	124266337	Missense_Mutation	SNP	G	A	ORL-174
RNA-seq	ATAD2	29028	37	8	124383531	124383531	Missense_Mutation	SNP	C	T	ORL-136
RNA-seq	WDYHV1	55093	37	8	124429108	124429108	Missense_Mutation	SNP	G	A	ORL-207
RNA-seq	WDYHV1	55093	37	8	124453633	124453633	Missense_Mutation	SNP	G	A	ORL-195
RNA-seq	FAM91A1	157769	37	8	124824791	124824791	Missense_Mutation	SNP	G	T	ORL-174
RNA-seq	SQLE	6713	37	8	126034014	126034014	Missense_Mutation	SNP	G	A	ORL-48
RNA-seq	KIAA0196	9897	37	8	126087262	126087262	Missense_Mutation	SNP	T	C	ORL-174
RNA-seq	FAM84B	157638	37	8	127569443	127569443	Missense_Mutation	SNP	G	C	ORL-153
RNA-seq	EFR3A	23167	37	8	132958819	132958819	Missense_Mutation	SNP	A	G	ORL-136
RNA-seq	EFR3A	23167	37	8	132958819	132958819	Missense_Mutation	SNP	A	G	ORL-153
RNA-seq	EFR3A	23167	37	8	132958819	132958819	Missense_Mutation	SNP	A	G	ORL-215
RNA-seq	TRAPPC9	83696	37	8	141285912	141285912	Missense_Mutation	SNP	T	C	ORL-136
RNA-seq	TRAPPC9	83696	37	8	141461400	141461400	Missense_Mutation	SNP	T	C	ORL-247
RNA-seq	EIF2C2	27161	37	8	141645598	141645598	Missense_Mutation	SNP	G	A	ORL-215
RNA-seq	DENND3	22898	37	8	142176373	142176373	Missense_Mutation	SNP	C	G	ORL-215
RNA-seq	TSNARE1	203062	37	8	143425407	143425407	Missense_Mutation	SNP	G	A	ORL-136
RNA-seq	ZFP41	286128	37	8	144332316	144332316	Missense_Mutation	SNP	C	G	ORL-214
RNA-seq	TOP1MT	116447	37	8	144403408	144403408	Missense_Mutation	SNP	C	T	ORL-136
RNA-seq	TOP1MT	116447	37	8	144411548	144411548	Missense_Mutation	SNP	C	T	ORL-247
RNA-seq	ZC3H3	23144	37	8	144550678	144550678	Missense_Mutation	SNP	C	T	ORL-188
RNA-seq	NAPRT1	93100	37	8	144658846	144658846	Missense_Mutation	SNP	T	C	ORL-195
RNA-seq	TIGD5	84948	37	8	144681988	144681988	Missense_Mutation	SNP	T	C	ORL-196
RNA-seq	FAM83H	286077	37	8	144810335	144810335	Missense_Mutation	SNP	C	A	ORL-174
RNA-seq	FAM83H	286077	37	8	144812619	144812619	Missense_Mutation	SNP	C	T	ORL-195
RNA-seq	SCRIB	23513	37	8	144894452	144894452	Missense_Mutation	SNP	G	C	ORL-204
RNA-seq	EPPK1	83481	37	8	144944736	144944736	Missense_Mutation	SNP	C	T	ORL-188
RNA-seq	EPPK1	83481	37	8	144946799	144946799	Missense_Mutation	SNP	C	T	ORL-188
RNA-seq	PLEC	5339	37	8	144998038	144998038	Missense_Mutation	SNP	T	G	ORL-153
RNA-seq	PLEC	5339	37	8	144998146	144998146	Missense_Mutation	SNP	C	T	ORL-195
RNA-seq	PLEC	5339	37	8	145001473	145001473	Missense_Mutation	SNP	C	T	ORL-247
RNA-seq	PLEC	5339	37	8	145001792	145001792	Missense_Mutation	SNP	A	G	ORL-195
RNA-seq	PLEC	5339	37	8	145003685	145003685	Missense_Mutation	SNP	C	T	ORL-204
RNA-seq	PLEC	5339	37	8	145008497	145008497	Missense_Mutation	SNP	G	C	ORL-196
RNA-seq	PLEC	5339	37	8	145024372	145024372	Missense_Mutation	SNP	G	A	ORL-136
RNA-seq	PLEC	5339	37	8	145024372	145024372	Missense_Mutation	SNP	G	A	ORL-153
RNA-seq	PLEC	5339	37	8	145024372	145024372	Missense_Mutation	SNP	G	A	ORL-174
RNA-seq	SHARPIN	81858	37	8	145154311	145154311	Missense_Mutation	SNP	G	A	ORL-153
RNA-seq	FBXL6	26233	37	8	145581780	145581780	Missense_Mutation	SNP	C	A	ORL-195
RNA-seq	GPR172A	79581	37	8	145584592	145584592	Missense_Mutation	SNP	G	A	ORL-48
RNA-seq	ADCK5	203054	37	8	145617774	145617774	Missense_Mutation	SNP	A	C	ORL-166
RNA-seq	CPSF1	29894	37	8	145626438	145626438	Missense_Mutation	SNP	C	T	ORL-166
RNA-seq	MFSD3	113655	37	8	145735838	145735838	Missense_Mutation	SNP	G	T	ORL-136
RNA-seq	RECQL4	9401	37	8	145738482	145738482	Missense_Mutation	SNP	C	T	ORL-48
RNA-seq	RECQL4	9401	37	8	145741454	145741455	Frame_Shift_Del	DEL	CT	-	ORL-188
RNA-seq	ARHGAP39	80728	37	8	145758564	145758564	Missense_Mutation	SNP	C	T	ORL-188
RNA-seq	ZNF250	58500	37	8	146108119	146108119	Missense_Mutation	SNP	T	A	ORL-215
RNA-seq	ZNF16	7564	37	8	146156841	146156841	Missense_Mutation	SNP	C	G	ORL-214
RNA-seq	ZNF16	7564	37	8	146156871	146156872	Frame_Shift_Ins	INS	-	T	ORL-188
RNA-seq	KANK1	23189	37	9	712945	712945	Missense_Mutation	SNP	A	G	ORL-115
RNA-seq	KANK1	23189	37	9	731224	731224	Missense_Mutation	SNP	A	G	ORL-166
RNA-seq	SMARCA2	6595	37	9	2161851	2161851	Missense_Mutation	SNP	C	A	ORL-115
RNA-seq	JAK2	3717	37	9	5065000	5065000	Missense_Mutation	SNP	G	A	ORL-188
RNA-seq	KIAA1432	57589	37	9	5742955	5742955	Missense_Mutation	SNP	C	G	ORL-188
RNA-seq	KIAA1432	57589	37	9	5770162	5770162	Missense_Mutation	SNP	T	A	ORL-247
RNA-seq	MPDZ	8777	37	9	13219763	13219763	Missense_Mutation	SNP	C	T	ORL-115
RNA-seq	TTC39B	158219	37	9	15189593	15189593	Missense_Mutation	SNP	C	G	ORL-215
RNA-seq	CNTLN	54875	37	9	17466776	17466776	Missense_Mutation	SNP	G	A	ORL-195
RNA-seq	CDKN2A	1029	37	9	21971096	21971096	Nonsense_Mutation	SNP	C	A	ORL-174
RNA-seq	CDKN2A	1029	37	9	21971120	21971120	Nonsense_Mutation	SNP	G	A	ORL-150
RNA-seq	CDKN2A	1029	37	9	21971120	21971120	Nonsense_Mutation	SNP	G	A	ORL-153
RNA-seq	CDKN2A	1029	37	9	21971120	21971120	Nonsense_Mutation	SNP	G	A	ORL-156
RNA-seq	CDKN2A	1029	37	9	21971120	21971120	Nonsense_Mutation	SNP	G	A	ORL-196
RNA-seq	CDKN2A	1029	37	9	21971120	21971120	Nonsense_Mutation	SNP	G	A	ORL-204
Sanger	CDKN2A	1029	37	9	21971153	21971153	Nonsense_Mutation	SNP	C	A	ORL-188
RNA-seq	CDKN2A	1029	37	9	21971180	21971180	Frame_Shift_Del	DEL	C	-	ORL-204
RNA-seq	CDKN2A	1029	37	9	21971208	21971208	Splice_Site	SNP	C	G	ORL-115
RNA-seq	CDKN2A	1029	37	9	21971208	21971208	Splice_Site	SNP	C	T	ORL-247
RNA-seq	PLAA	9373	37	9	26917143	26917143	Missense_Mutation	SNP	C	T	ORL-174
RNA-seq	DDX58	23586	37	9	32466353	32466353	Nonsense_Mutation	SNP	C	A	ORL-150
RNA-seq	DDX58	23586	37	9	32466353	32466353	Nonsense_Mutation	SNP	C	A	ORL-156
RNA-seq	DDX58	23586	37	9	32487622	32487622	Missense_Mutation	SNP	G	T	ORL-174
RNA-seq	DDX58	23586	37	9	32488028	32488028	Missense_Mutation	SNP	T	C	ORL-214
RNA-seq	DDX58	23586	37	9	32492458	32492458	Missense_Mutation	SNP	G	A	ORL-214
RNA-seq	KIF24	347240	37	9	34257203	34257203	Missense_Mutation	SNP	G	A	ORL-204
RNA-seq	DCTN3	11258	37	9	34616036	34616036	Missense_Mutation	SNP	G	A	ORL-166
RNA-seq	UNC13B	10497	37	9	35400435	35400435	Missense_Mutation	SNP	C	A	ORL-174
RNA-seq	TPM2	7169	37	9	35685110	35685110	Missense_Mutation	SNP	A	C	ORL-48
RNA-seq	RGP1	9827	37	9	35752005	35752005	Missense_Mutation	SNP	G	A	ORL-174
RNA-seq	TMEM8B	51754	37	9	35846489	35846489	Missense_Mutation	SNP	C	A	ORL-195
RNA-seq	RECK	8434	37	9	36112460	36112461	Frame_Shift_Ins	INS	-	A	ORL-204
RNA-seq	GRHPR	9380	37	9	37430546	37430546	Missense_Mutation	SNP	G	C	ORL-207
RNA-seq	FBXO10	26267	37	9	37518163	37518163	Missense_Mutation	SNP	G	A	ORL-215
RNA-seq	RG9MTD3	158234	37	9	37768120	37768121	Frame_Shift_Ins	INS	-	A	ORL-48
RNA-seq	RG9MTD3	158234	37	9	37768120	37768121	Frame_Shift_Ins	INS	-	A	ORL-115
RNA-seq	RG9MTD3	158234	37	9	37768120	37768121	Frame_Shift_Ins	INS	-	A	ORL-174
RNA-seq	RG9MTD3	158234	37	9	37768120	37768121	Frame_Shift_Ins	INS	-	A	ORL-204
RNA-seq	RG9MTD3	158234	37	9	37768120	37768121	Frame_Shift_Ins	INS	-	A	ORL-215
RNA-seq	RG9MTD3	158234	37	9	37768120	37768121	Frame_Shift_Ins	INS	-	A	ORL-247
RNA-seq	CNTNAP3	79937	37	9	39102655	39102655	Missense_Mutation	SNP	A	G	ORL-247
RNA-seq	CNTNAP3	79937	37	9	39118234	39118234	Missense_Mutation	SNP	C	A	ORL-48
RNA-seq	CNTNAP3	79937	37	9	39118234	39118234	Missense_Mutation	SNP	C	A	ORL-207
RNA-seq	CNTNAP3	79937	37	9	39132943	39132943	Missense_Mutation	SNP	C	T	ORL-166
RNA-seq	TJP2	9414	37	9	71866023	71866023	Missense_Mutation	SNP	G	A	ORL-247
RNA-seq	MAMDC2	256691	37	9	72723250	72723250	Missense_Mutation	SNP	C	T	ORL-150
RNA-seq	MAMDC2	256691	37	9	72723250	72723250	Missense_Mutation	SNP	C	T	ORL-156
RNA-seq	TMEM2	23670	37	9	74361234	74361234	Missense_Mutation	SNP	G	A	ORL-196
RNA-seq	OSTF1	26578	37	9	77761632	77761632	Missense_Mutation	SNP	A	G	ORL-247
RNA-seq	VPS13A	23230	37	9	79933323	79933323	Missense_Mutation	SNP	C	T	ORL-153
RNA-seq	CEP78	84131	37	9	80881630	80881631	Frame_Shift_Ins	INS	-	A	ORL-214
RNA-seq	KIF27	55582	37	9	86502018	86502019	Frame_Shift_Ins	INS	-	T	ORL-48
RNA-seq	KIF27	55582	37	9	86502018	86502019	Frame_Shift_Ins	INS	-	T	ORL-207
RNA-seq	KIF27	55582	37	9	86502018	86502019	Frame_Shift_Ins	INS	-	T	ORL-247
RNA-seq	KIF27	55582	37	9	86504116	86504116	Missense_Mutation	SNP	C	T	ORL-214
RNA-seq	KIF27	55582	37	9	86523388	86523388	Missense_Mutation	SNP	C	T	ORL-48
RNA-seq	KIF27	55582	37	9	86523388	86523388	Missense_Mutation	SNP	C	T	ORL-136
RNA-seq	KIF27	55582	37	9	86523388	86523388	Missense_Mutation	SNP	C	T	ORL-153
RNA-seq	KIF27	55582	37	9	86523388	86523388	Missense_Mutation	SNP	C	T	ORL-166
RNA-seq	KIF27	55582	37	9	86523534	86523534	Missense_Mutation	SNP	G	A	ORL-204
RNA-seq	SYK	6850	37	9	93639988	93639988	Missense_Mutation	SNP	C	G	ORL-48
RNA-seq	IARS	3376	37	9	95004608	95004608	Missense_Mutation	SNP	T	C	ORL-150
RNA-seq	IARS	3376	37	9	95004608	95004608	Missense_Mutation	SNP	T	C	ORL-156
RNA-seq	IARS	3376	37	9	95013002	95013002	Missense_Mutation	SNP	G	C	ORL-215
RNA-seq	IARS	3376	37	9	95030529	95030529	Missense_Mutation	SNP	C	T	ORL-196
RNA-seq	NOL8	55035	37	9	95077856	95077856	Missense_Mutation	SNP	A	C	ORL-150
RNA-seq	NOL8	55035	37	9	95077856	95077856	Missense_Mutation	SNP	A	C	ORL-156
RNA-seq	PTCH1	5727	37	9	98209625	98209625	Missense_Mutation	SNP	C	T	ORL-188
RNA-seq	PTCH1	5727	37	9	98212172	98212172	Missense_Mutation	SNP	C	A	ORL-195
RNA-seq	C9orf102	375748	37	9	98691032	98691032	Missense_Mutation	SNP	C	T	ORL-115
RNA-seq	CTSL2	1515	37	9	99797879	99797879	Missense_Mutation	SNP	C	T	ORL-166
RNA-seq	CTSL2	1515	37	9	99800288	99800288	Missense_Mutation	SNP	C	T	ORL-115
RNA-seq	C9orf156	51531	37	9	100672620	100672620	Missense_Mutation	SNP	T	C	ORL-188
RNA-seq	CORO2A	7464	37	9	100892139	100892139	Missense_Mutation	SNP	C	T	ORL-136
RNA-seq	TBC1D2	55357	37	9	101006320	101006321	Frame_Shift_Ins	INS	-	G	ORL-115
RNA-seq	ANKS6	203286	37	9	101533267	101533267	Missense_Mutation	SNP	G	A	ORL-150
RNA-seq	ANKS6	203286	37	9	101533267	101533267	Missense_Mutation	SNP	G	A	ORL-156
RNA-seq	ANKS6	203286	37	9	101558506	101558506	Missense_Mutation	SNP	G	A	ORL-150
RNA-seq	ANKS6	203286	37	9	101558506	101558506	Missense_Mutation	SNP	G	A	ORL-156
RNA-seq	ZNF189	7743	37	9	104171429	104171429	Missense_Mutation	SNP	A	C	ORL-247
RNA-seq	RNF20	56254	37	9	104302899	104302899	Missense_Mutation	SNP	G	A	ORL-196
RNA-seq	SMC2	10592	37	9	106875637	106875637	Missense_Mutation	SNP	A	G	ORL-196
RNA-seq	TMEM38B	55151	37	9	108536229	108536229	Missense_Mutation	SNP	G	T	ORL-48
RNA-seq	RAD23B	5887	37	9	110068844	110068844	Missense_Mutation	SNP	C	G	ORL-48
RNA-seq	KLF4	9314	37	9	110250154	110250154	Missense_Mutation	SNP	C	A	ORL-48
RNA-seq	PALM2-AKAP2	445815	37	9	112898807	112898807	Missense_Mutation	SNP	C	T	ORL-115
RNA-seq	KIAA0368	23392	37	9	114173287	114173287	Missense_Mutation	SNP	G	A	ORL-204
RNA-seq	DNAJC25	548645	37	9	114415476	114415476	Missense_Mutation	SNP	G	A	ORL-136
RNA-seq	SUSD1	64420	37	9	114804181	114804181	Missense_Mutation	SNP	T	C	ORL-136
RNA-seq	SUSD1	64420	37	9	114860824	114860824	Frame_Shift_Del	DEL	T	-	ORL-204
RNA-seq	KIAA1958	158405	37	9	115336937	115336937	Missense_Mutation	SNP	G	A	ORL-247
RNA-seq	FKBP15	23307	37	9	115933907	115933907	Missense_Mutation	SNP	G	C	ORL-215
RNA-seq	ZNF618	114991	37	9	116812025	116812025	Missense_Mutation	SNP	C	T	ORL-153
RNA-seq	COL27A1	85301	37	9	117066895	117066895	Missense_Mutation	SNP	A	G	ORL-166
RNA-seq	AKNA	80709	37	9	117110029	117110029	Missense_Mutation	SNP	C	T	ORL-48
RNA-seq	AKNA	80709	37	9	117139152	117139152	Missense_Mutation	SNP	A	G	ORL-247
RNA-seq	TNC	3371	37	9	117783449	117783449	Missense_Mutation	SNP	C	T	ORL-150
RNA-seq	TNC	3371	37	9	117783449	117783449	Missense_Mutation	SNP	C	T	ORL-156
RNA-seq	PAPPA	5069	37	9	119065092	119065093	Frame_Shift_Ins	INS	-	A	ORL-196
RNA-seq	MEGF9	1955	37	9	123421663	123421663	Missense_Mutation	SNP	T	C	ORL-174
RNA-seq	CEP110	11064	37	9	123875984	123875985	Frame_Shift_Ins	INS	-	A	ORL-153
RNA-seq	CEP110	11064	37	9	123875984	123875985	Frame_Shift_Ins	INS	-	A	ORL-196
RNA-seq	CEP110	11064	37	9	123875984	123875985	Frame_Shift_Ins	INS	-	A	ORL-215
RNA-seq	CEP110	11064	37	9	123875984	123875985	Frame_Shift_Ins	INS	-	A	ORL-247
RNA-seq	RAB14	51552	37	9	123954449	123954450	Frame_Shift_Ins	INS	-	T	ORL-156
RNA-seq	RAB14	51552	37	9	123954449	123954450	Frame_Shift_Ins	INS	-	T	ORL-166
RNA-seq	RAB14	51552	37	9	123954449	123954450	Frame_Shift_Ins	INS	-	T	ORL-174
RNA-seq	RAB14	51552	37	9	123954449	123954450	Frame_Shift_Ins	INS	-	T	ORL-188
RNA-seq	RAB14	51552	37	9	123954449	123954450	Frame_Shift_Ins	INS	-	T	ORL-204
RNA-seq	RAB14	51552	37	9	123954449	123954450	Frame_Shift_Ins	INS	-	T	ORL-214
RNA-seq	GSN	2934	37	9	124074734	124074734	Missense_Mutation	SNP	G	C	ORL-136
RNA-seq	GSN	2934	37	9	124074734	124074734	Missense_Mutation	SNP	G	C	ORL-174
RNA-seq	GSN	2934	37	9	124079421	124079421	Missense_Mutation	SNP	G	A	ORL-166
RNA-seq	DAB2IP	153090	37	9	124535518	124535518	Missense_Mutation	SNP	C	T	ORL-214
RNA-seq	DAB2IP	153090	37	9	124535722	124535722	Missense_Mutation	SNP	C	G	ORL-214
RNA-seq	DENND1A	57706	37	9	126220169	126220169	Missense_Mutation	SNP	G	C	ORL-196
RNA-seq	OLFML2A	169611	37	9	127561726	127561726	Missense_Mutation	SNP	G	A	ORL-195
RNA-seq	GAPVD1	26130	37	9	128094283	128094283	Missense_Mutation	SNP	C	T	ORL-115
RNA-seq	GAPVD1	26130	37	9	128112612	128112612	Missense_Mutation	SNP	C	T	ORL-188
RNA-seq	ZNF79	7633	37	9	130206866	130206867	Frame_Shift_Del	DEL	AG	-	ORL-214
RNA-seq	LRSAM1	90678	37	9	130259532	130259532	Missense_Mutation	SNP	G	A	ORL-115
RNA-seq	FAM129B	64855	37	9	130270476	130270476	Missense_Mutation	SNP	A	G	ORL-166
RNA-seq	FAM129B	64855	37	9	130287432	130287432	Missense_Mutation	SNP	C	T	ORL-195
RNA-seq	FPGS	2356	37	9	130575869	130575869	Missense_Mutation	SNP	G	A	ORL-166
RNA-seq	ENG	2022	37	9	130578070	130578070	Missense_Mutation	SNP	C	T	ORL-188
RNA-seq	PIP5KL1	138429	37	9	130684380	130684380	Missense_Mutation	SNP	C	T	ORL-166
RNA-seq	PIP5KL1	138429	37	9	130688164	130688164	Missense_Mutation	SNP	C	T	ORL-115
RNA-seq	FAM102A	399665	37	9	130707748	130707748	Missense_Mutation	SNP	C	A	ORL-136
RNA-seq	CIZ1	25792	37	9	130952968	130952968	Missense_Mutation	SNP	G	A	ORL-150
RNA-seq	CIZ1	25792	37	9	130952968	130952968	Missense_Mutation	SNP	G	A	ORL-156
RNA-seq	TRUB2	26995	37	9	131073875	131073875	Missense_Mutation	SNP	C	T	ORL-174
RNA-seq	ODF2	4957	37	9	131256859	131256859	Missense_Mutation	SNP	C	T	ORL-174
RNA-seq	ZER1	10444	37	9	131493665	131493665	Missense_Mutation	SNP	A	G	ORL-150
RNA-seq	C9orf114	51490	37	9	131586436	131586436	Missense_Mutation	SNP	C	T	ORL-215
RNA-seq	CRAT	1384	37	9	131857788	131857788	Missense_Mutation	SNP	G	A	ORL-188
RNA-seq	PPP2R4	5524	37	9	131890327	131890327	Missense_Mutation	SNP	G	A	ORL-247
[truncated: 2,204 more rows]
